# Supplementary material for: Specific fibroblast subpopulations and neuronal structures provide local sources of Vegfc-processing components during zebrafish lymphangiogenesis
Source: Nat Commun. 2020 Jun 1;11:2724. doi: 10.1038/s41467-020-16552-7 (PMC7264274; doi:10.1038/s41467-020-16552-7)
Supplement: Supplementary file 13 — Source data [file 41467_2020_16552_MOESM13_ESM.xlsx]

## Sheet: figure 1k
			PL counting at 48hpf			PL counting at 48hpf				vISVs counting at 48hpf			vISVs counting at 48hpf
			Genotype	number of PLs			sibling	double mutant		genotyping	number of vISVs			sibling	double mutant
			adamts3 -/- ; adamts14+/-	21		average	19.2453	0		adamts3 +/- ; adamts14 +/+	22		vISV	21	0
			adamts3 -/- ; adamts14+/-	21		STDEV	4.71864	0		adamts3 +/- ; adamts14 +/+	13		STDEV	2.24	0
			adamts3 -/- ; adamts14+/-	21						adamts3 +/- ; adamts14 +/-	23
			adamts3-/- ; adamts14+/+	18						adamts3 +/- ; adamts14 +/-	23
			adamts3-/- ; adamts14+/+	20						adamts3 +/- ; adamts14 +/-	19
			adamts3 -/- ; adamts14+/-	23						adamts3 +/- ; adamts14-/-	22
			adamts3 -/- ; adamts14+/-	20						adamts3 +/- ; adamts14 +/+	20
			adamts3 -/- ; adamts14+/-	17						adamts3 -/- ; adamts14+/-	23
			adamts3 -/- ; adamts14+/-	22						adamts3 +/- ; adamts14 +/+	20
			adamts3-/- ; adamts14+/+	22						adamts3 +/- ; adamts14 +/+	20
			adamts3 -/- ; adamts14+/-	22						adamts3 +/+ ; adamts14 +/-	24
			adamts3 -/- ; adamts14+/-	15						adamts3 +/- ; adamts14 +/-	21
			adamts3-/- ; adamts14+/+	25						adamts3-/- ; adamts14-/-	0
			adamts3 -/- ; adamts14+/-	21						adamts3-/- ; adamts14-/-	0
			adamts3 -/- ; adamts14+/-	23						adamts3-/- ; adamts14-/-	0
			adamts3 -/- ; adamts14+/-	19						adamts3-/- ; adamts14-/-	0
			adamts3 -/- ; adamts14+/-	21						adamts3-/- ; adamts14-/-	0
			adamts3 -/- ; adamts14+/-	21						adamts3-/- ; adamts14-/-	0
			adamts3 -/- ; adamts14+/-	21						adamts3-/- ; adamts14-/-	0
			adamts3-/- ; adamts14+/+	24						adamts3 +/+ ; adamts14 -/-	21
			adamts3 -/- ; adamts14+/-	27						adamts3 +/- ; adamts14-/-	22
			adamts3-/- ; adamts14+/+	27						adamts3 +/- ; adamts14-/-	24
			adamts3-/- ; adamts14-/-	0						adamts3 +/+ ; adamts14 +/-	22
			adamts3-/- ; adamts14-/-	0						adamts3 -/- ; adamts14+/-	18
			adamts3-/- ; adamts14-/-	0						adamts3 +/- ; adamts14 +/-	22
			adamts3-/- ; adamts14-/-	0						adamts3 +/- ; adamts14 +/-	22
			adamts3-/- ; adamts14-/-	0						adamts3 +/+ ; adamts14 +/-	23
			adamts3-/- ; adamts14-/-	0						adamts3 +/- ; adamts14 +/-	23
			adamts3-/- ; adamts14-/-	0						adamts3 +/- ; adamts14 +/-	21
			adamts3-/- ; adamts14-/-	0						adamts3 +/- ; adamts14 +/+	21
			adamts3-/- ; adamts14-/-	0						adamts3 +/- ; adamts14-/-	19
			adamts3-/- ; adamts14-/-	0						adamts3 +/- ; adamts14-/-	24
			adamts3-/- ; adamts14-/-	0						adamts3 +/- ; adamts14 +/+	20
			adamts3 -/- ; adamts14+/-	17						adamts3 +/+ ; adamts14 +/+	19
			adamts3 -/- ; adamts14+/-	23						adamts3 -/- ; adamts14+/-	19
			adamts3 -/- ; adamts14+/-	22						adamts3 +/+ ; adamts14 +/+	20
			adamts3-/- ; adamts14+/+	10						adamts3-/- ; adamts14-/-	0
			adamts3 -/- ; adamts14+/-	16						adamts3-/- ; adamts14-/-	0
			adamts3-/- ; adamts14+/+	16						adamts3-/- ; adamts14-/-	0
			adamts3 -/- ; adamts14+/-	17						adamts3-/- ; adamts14-/-	0
			adamts3 -/- ; adamts14+/-	2						adamts3 +/- ; adamts14 +/-	20
			adamts3 -/- ; adamts14+/-	20						adamts3 +/- ; adamts14 +/-	19
			adamts3 -/- ; adamts14+/-	21						adamts3 -/- ; adamts14+/-	20
			adamts3 -/- ; adamts14+/-	17						adamts3 +/- ; adamts14 +/+	21
			adamts3-/- ; adamts14+/+	20						adamts3 +/- ; adamts14 +/+	25
			adamts3-/- ; adamts14+/+	20						adamts3 +/+ ; adamts14 +/+	23
			adamts3 -/- ; adamts14+/-	19						adamts3 -/- ; adamts14+/-	19
			adamts3 -/- ; adamts14+/-	9						adamts3 +/- ; adamts14 +/-	19
			adamts3 -/- ; adamts14+/-	21
			adamts3-/- ; adamts14+/+	17
			adamts3-/- ; adamts14+/+	20
			adamts3 -/- ; adamts14+/-	18
			adamts3 -/- ; adamts14+/-	21
			adamts3-/- ; adamts14+/+	18
			adamts3 -/- ; adamts14+/-	25
			adamts3 -/- ; adamts14+/-	9
			adamts3-/- ; adamts14+/+	20
			adamts3 -/- ; adamts14+/-	24
			adamts3-/- ; adamts14+/+	11
			adamts3-/- ; adamts14-/-	0
			adamts3-/- ; adamts14-/-	0
			adamts3-/- ; adamts14-/-	0
			adamts3-/- ; adamts14-/-	0
			adamts3-/- ; adamts14-/-	0
			adamts3-/- ; adamts14-/-	0
			adamts3-/- ; adamts14-/-	0
			adamts3-/- ; adamts14-/-	0
			adamts3-/- ; adamts14-/-	0
			adamts3-/- ; adamts14-/-	0
			adamts3-/- ; adamts14-/-	0
			adamts3-/- ; adamts14-/-	0
			adamts3-/- ; adamts14-/-	0
			adamts3-/- ; adamts14-/-	0
			adamts3-/- ; adamts14-/-	0
			adamts3-/- ; adamts14-/-	0
			adamts3-/- ; adamts14-/-	0
			adamts3-/- ; adamts14-/-	0
			adamts3-/- ; adamts14-/-	0
			adamts3-/- ; adamts14+/+	23
			adamts3 -/- ; adamts14+/-	12
			adamts3 -/- ; adamts14+/-	21
			adamts3 -/- ; adamts14+/-	17
			adamts3-/- ; adamts14+/+	23

## Sheet: figure 2j
		anti-VEGFC

## Sheet: figure 7b
adamts3:Gal4FF; UAS:GFP+ vs. negative cells																				adamts3:Gal4FF; UAS:GFP+ & nbt:dsRed+ vs. negative cells																							adamts3:Gal4FF; UAS:GFP+ & nbt:dsRed+ vs. adamts3:Gal4FF; UAS:GFP+ cells
gene-id	baseMean	log2FoldChange	lfcSE	stat	pvalue	padj	sig	symbol	entrez	name					header	type	description			baseMean	log2FoldChange	lfcSE	stat	pvalue	padj	sig	symbol	entrez	name						header	type	description						gene-id	baseMean	log2FoldChange	lfcSE	stat	pvalue	padj
ENSDARG00000033735	282.102	-3.94204	0.281693	-13.9941	1.69348e-44	3.85505e-40	FDR<0.05	ncf1	378966	neutrophil cytosolic factor 1					baseMean	intermediate	mean of normalized counts for all samples			282.102	-5.37791	0.310402	-17.3256	3.0129e-67	6.54131e-63	FDR<0.05	ncf1	378966	neutrophil cytosolic factor 1						baseMean	intermediate	mean of normalized counts for all samples						ENSDARG00000027828	210.37	6.61274	0.682035	9.69561	3.14762e-22	6.66791e-18
ENSDARG00000043126	296.041	-4.76672	0.36154	-13.1845	1.0777e-39	1.22664e-35	FDR<0.05	blf	503516	bloody fingers					log2FoldChange	results	log2 fold change (MLE): condition GFP vs neg			296.041	-5.5907	0.377944	-14.7924	1.63983e-49	1.78011e-45	FDR<0.05	blf	503516	bloody fingers						log2FoldChange	results	log2 fold change (MLE): condition GFP_RFP vs neg						ENSDARG00000060368	120.138	6.69012	0.721901	9.26736	1.90811e-20	2.02107e-16
ENSDARG00000095556	1247.76	-2.80167	0.219961	-12.7371	3.6782e-37	2.79102e-33	FDR<0.05	LOC795545	795545	uncharacterized LOC795545					lfcSE	results	standard error: condition GFP vs neg			359.453	-3.83913	0.28042	-13.6906	1.15482e-42	8.35743e-39	FDR<0.05	clic2	436834	chloride intracellular channel 2						lfcSE	results	standard error: condition GFP RFP vs neg						ENSDARG00000037905	243.043	5.74047	0.626368	9.16469	4.96882e-20	3.50865e-16
ENSDARG00000055991	731.089	-4.21855	0.388096	-10.8699	1.60436e-27	9.13042e-24	FDR<0.05	hmbsb	338290	hydroxymethylbilane synthase, b					stat	results	Wald statistic: condition GFP vs neg			1247.76	-2.96286	0.220389	-13.4438	3.34997e-41	1.81828e-37	FDR<0.05	LOC795545	795545	uncharacterized LOC795545						stat	results	Wald statistic: condition GFP RFP vs neg						ENSDARG00000059945	477.691	5.66259	0.62954	8.9948	2.36663e-19	1.25336e-15
ENSDARG00000076858	122.255	-4.5581	0.421247	-10.8205	2.75324e-27	1.2535e-23	FDR<0.05	tcimb	558746	transcriptional and immune response regulator b					pvalue	results	Wald test p-value: condition GFP vs neg			571.849	-5.90771	0.469473	-12.5837	2.5957e-36	1.12711e-32	FDR<0.05	srgn	570867	serglycin						pvalue	results	Wald test p-value: condition GFP RFP vs neg						ENSDARG00000062797	441.98	4.57827	0.510686	8.96494	3.10452e-19	1.31532e-15
ENSDARG00000095304	83.3178	-7.29887	0.70146	-10.4053	2.34639e-25	8.90222e-22	FDR<0.05	NA	NA	NA					padj	results	fdr adjusted p-values			340.641	-5.32596	0.42375	-12.5686	3.14042e-36	1.13636e-32	FDR<0.05	znfl2a	373087	zinc finger-like gene 2a						padj	results	fdr adjusted p-values						ENSDARG00000044053	143.743	6.40956	0.729687	8.78398	1.57784e-18	5.57082e-15
ENSDARG00000096331	76.2741	-5.69011	0.547952	-10.3843	2.92244e-25	9.50378e-22	FDR<0.05	si:ch73-248e21.7	101885142	si:ch73-248e21.7										731.089	-4.8248	0.391153	-12.3348	5.88189e-35	1.82431e-31	FDR<0.05	hmbsb	338290	hydroxymethylbilane synthase, b														ENSDARG00000070567	249.377	5.45207	0.626131	8.70755	3.10507e-18	9.11869e-15
ENSDARG00000054610	450.521	-3.87512	0.37457	-10.3455	4.38528e-25	1.24783e-21	FDR<0.05	coro1a	100002113	coronin, actin binding protein, 1A					summary report					441.98	6.92887	0.565852	12.245	1.78658e-34	4.84856e-31	FDR<0.05	nell2b	336082	neural EGFL like 2b						summary report								ENSDARG00000100940	399.916	4.57743	0.526394	8.69581	3.44362e-18	9.11869e-15
ENSDARG00000010625	359.453	-2.73614	0.272506	-10.0407	1.0099e-23	2.55438e-20	FDR<0.05	clic2	436834	chloride intracellular channel 2					out of 27517 with nonzero total read count					200.732	-5.70755	0.477495	-11.9531	6.25394e-33	1.50866e-29	FDR<0.05	fcer1gl	100101653	Fc receptor, IgE, high affinity I, gamma polypeptide like						out of 27517 with nonzero total read count								ENSDARG00000020609	795.24	5.90093	0.691312	8.53584	1.39136e-17	3.27495e-14
ENSDARG00000015551	16950.7	-3.06787	0.307331	-9.98229	1.82217e-23	4.03522e-20	FDR<0.05	fth1a	58108	ferritin, heavy polypeptide 1a					adjusted p-value < 0.1					347.825	-4.34495	0.371172	-11.706	1.18748e-31	2.57813e-28	FDR<0.05	si:ch73-23l24.1	100334274	si:ch73-23l24.1						adjusted p-value < 0.1								ENSDARG00000020901	99.5748	4.48702	0.534679	8.39199	4.77992e-17	1.01258e-13
ENSDARG00000067711	65.2489	-3.75395	0.376314	-9.97556	1.9499e-23	4.03522e-20	FDR<0.05	parvg	100037387	parvin, gamma					LFC > 0 (up) : 3371, 12%					1522.89	8.58459	0.73955	11.6079	3.75919e-31	7.41962e-28	FDR<0.05	elavl4	30737	ELAV like neuron-specific RNA binding protein 4						LFC > 0 (up) : 5212, 19%								ENSDARG00000103993	116.041	6.66508	0.795935	8.3739	5.57407e-17	1.07346e-13
ENSDARG00000090834	211.875	-5.49234	0.55506	-9.89505	4.37409e-23	8.29765e-20	FDR<0.05	epor	751109	erythropoietin receptor					LFC < 0 (down) : 4602, 17%					134.706	-5.2778	0.458216	-11.5181	1.06895e-30	1.93401e-27	FDR<0.05	ptpn6	335573	protein tyrosine phosphatase, non-receptor type 6						LFC < 0 (down) : 5384, 20%								ENSDARG00000016531	64.3842	5.31693	0.638141	8.3319	7.95537e-17	1.40439e-13
ENSDARG00000000767	94.1153	-4.52976	0.458933	-9.87019	5.60555e-23	9.81576e-20	FDR<0.05	spi1b	30117	Spi-1 proto-oncogene b					outliers [1] : 14, 0.051%					185.874	-4.38426	0.385007	-11.3875	4.82818e-30	8.06343e-27	FDR<0.05	zgc:172352	556951	zgc:172352						outliers [1] : 14, 0.051%								ENSDARG00000033234	415.356	5.9415	0.728419	8.15671	3.44278e-16	5.61014e-13
ENSDARG00000020114	209.656	-5.97569	0.606828	-9.84743	7.03221e-23	1.14344e-19	FDR<0.05	slc20a1a	406458	solute carrier family 20, member 1a					low counts [2] : 4739, 17%					148.171	-5.14443	0.454159	-11.3274	9.60407e-30	1.48939e-26	FDR<0.05	lygl1	436979	lysozyme g-like 1						low counts [2] : 5792, 21%								ENSDARG00000021351	116.564	6.15404	0.756766	8.13203	4.22176e-16	6.38812e-13
ENSDARG00000096829	1420.25	-5.14016	0.528003	-9.73509	2.1363e-22	3.24205e-19	FDR<0.05	blvrb	436959	biliverdin reductase B					(mean count < 1)					450.521	-4.24712	0.377154	-11.261	2.04459e-29	2.95934e-26	FDR<0.05	coro1a	100002113	coronin, actin binding protein, 1A						(mean count < 1)								ENSDARG00000063433	260.64	5.18406	0.641715	8.07844	6.56014e-16	9.26466e-13
ENSDARG00000068263	565.328	3.29777	0.340057	9.69768	3.08425e-22	4.23928e-19	FDR<0.05	csf1b	790931	colony stimulating factor 1b (macrophage)										645.878	5.86397	0.522456	11.2238	3.11423e-29	4.22582e-26	FDR<0.05	otpa	560759	orthopedia homeobox a														ENSDARG00000087616	155.749	4.73587	0.587083	8.06678	7.2174e-16	9.55583e-13
ENSDARG00000056615	144.539	-3.80467	0.392435	-9.69502	3.16586e-22	4.23928e-19	FDR<0.05	cybb	393386	cytochrome b-245, beta polypeptide (chronic granulomatous disease)										94.1153	-6.34751	0.566612	-11.2026	3.96014e-29	5.05756e-26	FDR<0.05	spi1b	30117	Spi-1 proto-oncogene b														ENSDARG00000059368	90.1573	4.94291	0.614235	8.04726	8.46707e-16	1.00138e-12
ENSDARG00000022413	170.227	-3.1835	0.333135	-9.55618	1.2218e-21	1.54517e-18	FDR<0.05	ing5a	792168	inhibitor of growth family, member 5a										211.875	-6.52762	0.586623	-11.1275	9.2232e-29	1.11247e-25	FDR<0.05	epor	751109	erythropoietin receptor														ENSDARG00000045316	241.361	5.53072	0.687332	8.04666	8.50868e-16	1.00138e-12
ENSDARG00000088222	111.525	-5.7702	0.605959	-9.52243	1.69179e-21	2.02694e-18	FDR<0.05	fam78ab	100002878	family with sequence similarity 78, member Ab										5859.6	-3.84137	0.347109	-11.0668	1.81829e-28	2.07773e-25	FDR<0.05	prdx2	791455	peroxiredoxin 2														ENSDARG00000023228	289.468	4.56665	0.568335	8.03513	9.34815e-16	1.04227e-12
ENSDARG00000077504	56.3204	-4.02452	0.42421	-9.48709	2.37564e-21	2.70395e-18	FDR<0.05	si:ch211-103n10.5	559526	si:ch211-103n10.5										482.847	7.62834	0.694654	10.9815	4.69144e-28	5.09279e-25	FDR<0.05	slc6a5	494450	solute carrier family 6 (neurotransmitter transporter), member 5														ENSDARG00000062323	128.922	5.16711	0.645266	8.00773	1.16848e-15	1.23765e-12
ENSDARG00000018461	1772.14	-3.28409	0.347155	-9.46001	3.07901e-21	3.27556e-18	FDR<0.05	zgc:56095	406286	zgc:56095										1277.35	7.03474	0.64177	10.9615	5.8543e-28	6.05251e-25	FDR<0.05	stxbp1a	574003	syntaxin binding protein 1a														ENSDARG00000103002	119.186	4.44924	0.558021	7.97325	1.54555e-15	1.55909e-12
ENSDARG00000027491	490.323	-3.89289	0.411636	-9.45711	3.16562e-21	3.27556e-18	FDR<0.05	uros	404731	uroporphyrinogen III synthase										209.656	-7.19949	0.657633	-10.9476	6.824e-28	6.45217e-25	FDR<0.05	slc20a1a	406458	solute carrier family 20, member 1a														ENSDARG00000062693	99.4732	5.98216	0.751584	7.9594	1.7287e-15	1.66458e-12
ENSDARG00000004392	196.11	-5.7251	0.605748	-9.45128	3.34713e-21	3.31279e-18	FDR<0.05	hdr	373093	hematopoietic death receptor										876.038	-7.67539	0.701113	-10.9474	6.83524e-28	6.45217e-25	FDR<0.05	nmt1b	562651	N-myristoyltransferase 1b														ENSDARG00000053248	233.372	5.57237	0.704962	7.90449	2.69031e-15	2.4779e-12
ENSDARG00000025301	2924.16	5.53165	0.586405	9.43316	3.97923e-21	3.7743e-18	FDR<0.05	gfap	30646	glial fibrillary acidic protein										1772.14	-3.80525	0.34785	-10.9393	7.47414e-28	6.66291e-25	FDR<0.05	zgc:56095	406286	zgc:56095														ENSDARG00000078176	68.3285	6.43492	0.814965	7.89596	2.88101e-15	2.54297e-12
ENSDARG00000017653	89.4012	-4.41237	0.468205	-9.42401	4.34176e-21	3.95343e-18	FDR<0.05	rgs13	100037359	regulator of G protein signaling 13										795.24	8.12161	0.742583	10.937	7.67227e-28	6.66291e-25	FDR<0.05	snap25a	30712	synaptosomal-associated protein, 25a														ENSDARG00000060434	214.714	4.74171	0.601762	7.87971	3.2814e-15	2.78052e-12
ENSDARG00000059227	118.126	-3.88476	0.412448	-9.41878	4.5635e-21	3.99552e-18	FDR<0.05	fabp1b.1	554095	fatty acid binding protein 1b, tandem duplicate 1										144.539	-4.41249	0.404823	-10.8998	1.15506e-27	9.64515e-25	FDR<0.05	cybb	393386	cytochrome b-245, beta polypeptide (chronic granulomatous disease)														ENSDARG00000039522	99.4004	6.8049	0.864662	7.87001	3.54607e-15	2.88923e-12
ENSDARG00000104442	566.261	2.71947	0.289597	9.39052	5.97075e-21	5.03401e-18	FDR<0.05	aatkb	555739	apoptosis-associated tyrosine kinase b										1023.73	-6.42754	0.59019	-10.8906	1.27745e-27	1.02721e-24	FDR<0.05	npsnl	402836	nephrosin-like														ENSDARG00000043474	214.28	5.1684	0.66085	7.82083	5.24752e-15	3.99613e-12
ENSDARG00000036776	43.3329	-4.04828	0.432376	-9.36288	7.75896e-21	6.30804e-18	FDR<0.05	aldh8a1	447801	aldehyde dehydrogenase 8 family, member A1										301.408	-4.75723	0.43777	-10.867	1.65612e-27	1.28414e-24	FDR<0.05	f13a1b	561287	coagulation factor XIII, A1 polypeptide b														ENSDARG00000045639	1522.89	5.49359	0.702504	7.82001	5.28189e-15	3.99613e-12
ENSDARG00000020072	10840.5	2.56162	0.276853	9.25265	2.18992e-20	1.71901e-17	FDR<0.05	thbs4b	252850	thrombospondin 4b										89.4012	-6.57846	0.606495	-10.8467	2.0679e-27	1.54814e-24	FDR<0.05	rgs13	100037359	regulator of G protein signaling 13														ENSDARG00000058248	38.6902	4.24477	0.547939	7.74679	9.42458e-15	6.8845e-12
ENSDARG00000004232	908.549	3.82393	0.414477	9.22591	2.8117e-20	2.13352e-17	FDR<0.05	dlb	30141	deltaB										118.126	-4.65823	0.432221	-10.7774	4.40043e-27	3.18459e-24	FDR<0.05	fabp1b.1	554095	fatty acid binding protein 1b, tandem duplicate 1														ENSDARG00000090696	41.6219	6.52933	0.843474	7.741	9.86383e-15	6.96518e-12
ENSDARG00000008333	340.641	-3.74649	0.40714	-9.20196	3.51481e-20	2.58101e-17	FDR<0.05	znfl2a	373087	zinc finger-like gene 2a										192.4	-4.05505	0.379237	-10.6927	1.10148e-26	7.71425e-24	FDR<0.05	cd83	561001	CD83 molecule														ENSDARG00000043746	181.306	4.58997	0.596045	7.70071	1.3531e-14	9.17968e-12
ENSDARG00000078155	140.762	3.71489	0.405122	9.1698	4.73884e-20	3.37109e-17	FDR<0.05	si:ch211-163l21.4	567844	si:ch211-163l21.4										196.11	-7.0147	0.656323	-10.6879	1.15995e-26	7.86991e-24	FDR<0.05	hdr	373093	hematopoietic death receptor														ENSDARG00000038574	118.501	7.76683	1.009	7.69758	1.38666e-14	9.17968e-12
ENSDARG00000053836	67.9773	-4.32974	0.472506	-9.16335	5.03092e-20	3.47042e-17	FDR<0.05	si:ch211-284o19.8	100007937	si:ch211-284o19.8										65.2489	-4.25307	0.398263	-10.6791	1.27566e-26	8.39269e-24	FDR<0.05	parvg	100037387	parvin, gamma														ENSDARG00000076364	278.734	5.16126	0.670904	7.69298	1.43743e-14	9.22742e-12
ENSDARG00000077069	571.849	-4.16256	0.454994	-9.14859	5.76831e-20	3.86205e-17	FDR<0.05	srgn	570867	serglycin										302.124	3.4823	0.326853	10.654	1.66993e-26	1.06635e-23	FDR<0.05	loxa	404621	lysyl oxidase a														ENSDARG00000098380	484.316	4.43429	0.577258	7.68164	1.57068e-14	9.78624e-12
ENSDARG00000053646	144.475	-4.3761	0.479008	-9.13577	6.49457e-20	4.22407e-17	FDR<0.05	adrb3a	558248	adrenoceptor beta 3a										16950.7	-3.25172	0.307357	-10.5796	3.70403e-26	2.22457e-23	FDR<0.05	fth1a	58108	ferritin, heavy polypeptide 1a														ENSDARG00000078760	195.67	4.22758	0.552326	7.65414	1.94613e-14	1.17791e-11
ENSDARG00000098730	860.388	3.19654	0.350078	9.13095	6.79e-20	4.29354e-17	FDR<0.05	en1b	541371	engrailed homeobox 1b										174.594	6.29839	0.595361	10.5791	3.72435e-26	2.22457e-23	FDR<0.05	dmrt3a	450035	doublesex and mab-3 related transcription factor 3a														ENSDARG00000018997	295.381	5.54772	0.727388	7.62691	2.40445e-14	1.41488e-11
ENSDARG00000002732	382.367	2.64515	0.289945	9.12293	7.31184e-20	4.49856e-17	FDR<0.05	spon2b	30202	spondin 2b, extracellular matrix protein										117.849	-3.53564	0.334262	-10.5775	3.79113e-26	2.22457e-23	FDR<0.05	tmem256	550283	transmembrane protein 256														ENSDARG00000060085	69.8256	5.68806	0.747209	7.6124	2.69052e-14	1.54043e-11
ENSDARG00000020219	833.354	3.90732	0.429434	9.09875	9.13736e-20	5.47376e-17	FDR<0.05	dld	30138	deltaD										74.4502	-6.37958	0.605117	-10.5427	5.48852e-26	3.13582e-23	FDR<0.05	ucp3	794081	uncoupling protein 3														ENSDARG00000075043	80.3656	4.01118	0.527526	7.60376	2.87646e-14	1.60355e-11
ENSDARG00000079387	50.6089	-3.34477	0.368591	-9.07449	1.14209e-19	6.66631e-17	FDR<0.05	si:ch211-102c2.4	568178	si:ch211-102c2.4										56.3204	-5.9975	0.569191	-10.5369	5.84028e-26	3.25124e-23	FDR<0.05	si:ch211-103n10.5	559526	si:ch211-103n10.5														ENSDARG00000022503	268.028	6.9772	0.918692	7.59471	3.08493e-14	1.66872e-11
ENSDARG00000014866	299.899	-5.01499	0.553588	-9.05906	1.31576e-19	7.488e-17	FDR<0.05	hprt1l	415146	hypoxanthine phosphoribosyltransferase 1, like										699.127	6.32915	0.601955	10.5143	7.42102e-26	4.02795e-23	FDR<0.05	lhx1a	30463	LIM homeobox 1a														ENSDARG00000010816	112.267	4.37067	0.575697	7.59197	3.1509e-14	1.66872e-11
ENSDARG00000025350	5859.6	-3.13818	0.346829	-9.0482	1.4534e-19	8.06957e-17	FDR<0.05	prdx2	791455	peroxiredoxin 2										101.002	-6.42423	0.612109	-10.4952	9.08374e-26	4.81017e-23	FDR<0.05	plek	393814	pleckstrin														ENSDARG00000045945	132.802	6.2553	0.826137	7.57175	3.68235e-14	1.90261e-11
ENSDARG00000006818	655.103	-4.00216	0.444233	-9.00914	2.07676e-19	1.1256e-16	FDR<0.05	urod	30617	uroporphyrinogen decarboxylase										115.435	-3.6398	0.347197	-10.4834	1.02995e-25	5.32409e-23	FDR<0.05	krt94	768289	keratin 94														ENSDARG00000019702	582.239	2.64879	0.350305	7.56138	3.98821e-14	2.01158e-11
ENSDARG00000102731	106.098	-4.56462	0.506933	-9.00439	2.16861e-19	1.14805e-16	FDR<0.05	si:ch73-299h12.2	103908654	si:ch73-299h12.2										122.255	-4.36231	0.416249	-10.48	1.06708e-25	5.38777e-23	FDR<0.05	tcimb	558746	transcriptional and immune response regulator b														ENSDARG00000091306	150.069	4.22797	0.559423	7.55774	4.1013e-14	2.02051e-11
ENSDARG00000089519	615.523	3.52251	0.39287	8.9661	3.07207e-19	1.58161e-16	FDR<0.05	fbln7	100000083	fibulin 7										249.65	-4.04233	0.38654	-10.4577	1.35063e-25	6.66444e-23	FDR<0.05	ucmab	405870	upper zone of growth plate and cartilage matrix associated b														ENSDARG00000042974	186.902	5.21301	0.697174	7.47733	7.58453e-14	3.65161e-11
ENSDARG00000100677	287.627	-2.83638	0.316413	-8.96416	3.12654e-19	1.58161e-16	FDR<0.05	tmem205	791204	transmembrane protein 205										382.367	3.02465	0.289404	10.4513	1.44529e-25	6.97307e-23	FDR<0.05	spon2b	30202	spondin 2b, extracellular matrix protein														ENSDARG00000076052	162.113	5.68165	0.763555	7.44105	9.98862e-14	4.7022e-11
ENSDARG00000013110	514.596	-4.47754	0.502064	-8.91826	4.7366e-19	2.344e-16	FDR<0.05	dmtn	565367	dematin actin binding protein										76.2741	-6.64035	0.635806	-10.444	1.56088e-25	7.367e-23	FDR<0.05	si:ch73-248e21.7	101885142	si:ch73-248e21.7														ENSDARG00000079414	55.1924	6.14473	0.831682	7.38832	1.48692e-13	6.84758e-11
ENSDARG00000057206	876.038	-6.05492	0.68294	-8.86597	7.58379e-19	3.67314e-16	FDR<0.05	nmt1b	562651	N-myristoyltransferase 1b										312.488	5.29546	0.508388	10.4162	2.09201e-25	9.66377e-23	FDR<0.05	cacnb4b	678560	calcium channel, voltage-dependent, beta 4b subunit														ENSDARG00000090481	94.405	4.92755	0.66805	7.37602	1.63093e-13	7.351e-11
ENSDARG00000071052	92.8866	-6.31514	0.71287	-8.85875	8.09131e-19	3.8373e-16	FDR<0.05	si:dkey-150i13.2	100003928	si:dkey-150i13.2										18633.1	-7.77808	0.749198	-10.3819	2.99817e-25	1.35611e-22	FDR<0.05	hbbe1.2	793447	hemoglobin beta embryonic-1.2														ENSDARG00000061817	231.291	4.31999	0.586662	7.36368	1.78906e-13	7.8957e-11
ENSDARG00000062129	1585.37	2.21261	0.25002	8.84975	8.77176e-19	4.07511e-16	FDR<0.05	mxra8b	556385	matrix-remodelling associated 8b										6117.17	-2.2834	0.220186	-10.3703	3.38288e-25	1.49889e-22	FDR<0.05	mcl1a	58122	MCL1, BCL2 family apoptosis regulator a														ENSDARG00000101967	53.2518	6.60692	0.898453	7.35366	1.92856e-13	8.33767e-11
ENSDARG00000038901	117.849	-2.83399	0.321503	-8.81482	1.19872e-18	5.45755e-16	FDR<0.05	tmem256	550283	transmembrane protein 256										8715.46	1.51858	0.146753	10.3478	4.2817e-25	1.8592e-22	FDR<0.05	dcn	64698	decorin														ENSDARG00000098652	78.7277	4.33311	0.591522	7.32535	2.38281e-13	1.00955e-10
ENSDARG00000078547	61.4425	-4.24289	0.481573	-8.81048	1.24611e-18	5.56203e-16	FDR<0.05	si:ch211-264f5.2	570749	si:ch211-264f5.2										2258.44	-7.46454	0.721722	-10.3427	4.51745e-25	1.9231e-22	FDR<0.05	hemgn	564833	hemogen														ENSDARG00000098969	378.076	3.83394	0.524049	7.31599	2.55493e-13	1.06125e-10
ENSDARG00000089838	44.3578	-4.23234	0.483766	-8.74874	2.15754e-18	9.44506e-16	FDR<0.05	si:dkey-262k9.4	567610	si:dkey-262k9.4										195.67	6.56132	0.63534	10.3273	5.30549e-25	2.21514e-22	FDR<0.05	cacna2d3	100148645	calcium channel, voltage dependent, alpha2/delta subunit 3														ENSDARG00000063299	151.042	4.48644	0.6183	7.2561	3.98415e-13	1.62308e-10
ENSDARG00000058839	184.437	-6.18077	0.709369	-8.71305	2.95814e-18	1.27055e-15	FDR<0.05	susd1	569485	sushi domain containing 1										55.4717	-3.72205	0.361387	-10.2994	7.09323e-25	2.87593e-22	FDR<0.05	hamp	402837	hepcidin antimicrobial peptide														ENSDARG00000027419	187.66	5.01701	0.692191	7.24802	4.22924e-13	1.69042e-10
ENSDARG00000075664	131.694	-4.71609	0.542461	-8.69389	3.50237e-18	1.47644e-15	FDR<0.05	si:ch1073-429i10.1	100332057	si:ch1073-429i10.1										1183.13	2.17517	0.211211	10.2986	7.15306e-25	2.87593e-22	FDR<0.05	rbfox1	449554	RNA binding fox-1 homolog 1														ENSDARG00000104945	517.823	5.5713	0.770632	7.22952	4.84705e-13	1.90148e-10
ENSDARG00000058100	64.6181	-4.93213	0.568872	-8.67002	4.32058e-18	1.78825e-15	FDR<0.05	b3gnt3	561172	UDP-GlcNAc:betaGal beta-1,3-N-acetylglucosaminyltransferase 3										396.911	4.58037	0.446502	10.2583	1.08566e-24	4.28559e-22	FDR<0.05	esrrga	405890	estrogen-related receptor gamma a														ENSDARG00000010042	149.388	3.96494	0.548632	7.22696	4.9392e-13	1.9024e-10
ENSDARG00000058725	156.504	-6.383	0.736769	-8.6635	4.57483e-18	1.85967e-15	FDR<0.05	rfesd	550435	Rieske (Fe-S) domain containing										105.796	-3.2239	0.31488	-10.2385	1.33284e-24	5.16737e-22	FDR<0.05	echdc2	338247	enoyl CoA hydratase domain containing 2														ENSDARG00000056633	100.986	5.36378	0.743692	7.21237	5.4987e-13	2.059e-10
ENSDARG00000095019	316.939	-4.69365	0.543237	-8.64014	5.61426e-18	2.24216e-15	FDR<0.05	lmo2	30332	LIM domain only 2 (rhombotin-like 1)										30115.4	-7.89166	0.77264	-10.2139	1.71825e-24	6.54471e-22	FDR<0.05	NA	NA	NA														ENSDARG00000014287	190.057	4.83784	0.670865	7.21135	5.54017e-13	2.059e-10
ENSDARG00000096667	2258.44	-6.17081	0.716555	-8.61177	7.19385e-18	2.82346e-15	FDR<0.05	hemgn	564833	hemogen										59.5116	-4.06042	0.39874	-10.1831	2.35884e-24	8.82977e-22	FDR<0.05	LOC553228	553228	gamma-glutamyl hydrolase														ENSDARG00000056156	54.6617	4.69689	0.653962	7.1822	6.85982e-13	2.50549e-10
ENSDARG00000102758	59.5116	-3.08385	0.358409	-8.60427	7.68071e-18	2.96345e-15	FDR<0.05	LOC553228	553228	gamma-glutamyl hydrolase										1420.25	-5.37974	0.528771	-10.174	2.58918e-24	9.52773e-22	FDR<0.05	blvrb	436959	biliverdin reductase B														ENSDARG00000077428	110.999	5.67108	0.789894	7.17955	6.9943e-13	2.51131e-10
ENSDARG00000079553	192.4	-3.15476	0.367766	-8.57816	9.64053e-18	3.65762e-15	FDR<0.05	cd83	561001	CD83 molecule										668.063	6.67244	0.656301	10.1667	2.79089e-24	1.00988e-21	FDR<0.05	aplp1	404233	amyloid beta (A4) precursor-like protein 1														ENSDARG00000101776	66.428	5.58632	0.779036	7.17081	7.45579e-13	2.63239e-10
ENSDARG00000091209	74.4502	-3.94495	0.460116	-8.57383	1.00101e-17	3.72896e-15	FDR<0.05	ucp3	794081	uncoupling protein 3										249.377	7.12584	0.704147	10.1198	4.51284e-24	1.60217e-21	FDR<0.05	cadpsb	100001129	Ca2+dependent activator protein for secretion b														ENSDARG00000099257	93.6497	6.11078	0.85398	7.15565	8.32761e-13	2.892e-10
ENSDARG00000056346	74.4762	-2.79054	0.325535	-8.57216	1.01562e-17	3.72896e-15	FDR<0.05	acap1	561771	ArfGAP with coiled-coil, ankyrin repeat and PH domains 1										243.043	6.88037	0.679982	10.1185	4.57532e-24	1.60217e-21	FDR<0.05	cacna1aa	562059	calcium channel, voltage-dependent, P/Q type, alpha 1A subunit, a														ENSDARG00000076170	194.17	4.90737	0.686624	7.1471	8.86275e-13	3.0282e-10
ENSDARG00000019525	208.68	-3.61836	0.422756	-8.55899	1.13859e-17	4.11412e-15	FDR<0.05	tbcelb	100332392	tubulin folding cofactor E-like b										1540.74	-4.72168	0.46682	-10.1146	4.76137e-24	1.61813e-21	FDR<0.05	aqp1a.1	335821	aquaporin 1a (Colton blood group), tandem duplicate 1														ENSDARG00000073883	216.321	5.62106	0.786974	7.14262	9.15715e-13	3.07913e-10
ENSDARG00000056874	148.171	-3.56928	0.417111	-8.55715	1.15689e-17	4.11491e-15	FDR<0.05	lygl1	436979	lysozyme g-like 1										507.407	-8.08694	0.799549	-10.1144	4.76995e-24	1.61813e-21	FDR<0.05	zgc:163057	563335	zgc:163057														ENSDARG00000067964	482.847	4.49355	0.630139	7.13105	9.96055e-13	3.29694e-10
ENSDARG00000040277	158.587	-4.2687	0.500198	-8.53403	1.41341e-17	4.94997e-15	FDR<0.05	fbxo32	393891	F-box protein 32										203.42	-5.70974	0.567254	-10.0656	7.84214e-24	2.6194e-21	FDR<0.05	lcp1	30583	lymphocyte cytosolic protein 1 (L-plastin)														ENSDARG00000104216	751.404	3.60546	0.507438	7.10524	1.20117e-12	3.91472e-10
ENSDARG00000075748	185.874	-3.13135	0.367179	-8.52812	1.48742e-17	5.13024e-15	FDR<0.05	zgc:172352	556951	zgc:172352										147.42	-4.59497	0.456976	-10.0552	8.71739e-24	2.86763e-21	FDR<0.05	plxnc1	562273	plexin C1														ENSDARG00000034187	406.352	3.32566	0.468278	7.1019	1.23057e-12	3.94975e-10
ENSDARG00000089043	134.706	-3.47009	0.409106	-8.48213	2.21111e-17	7.51249e-15	FDR<0.05	ptpn6	335573	protein tyrosine phosphatase, non-receptor type 6										50.6089	-4.03589	0.401938	-10.0411	1.00578e-23	3.25919e-21	FDR<0.05	si:ch211-102c2.4	568178	si:ch211-102c2.4														ENSDARG00000013295	72.1182	4.15401	0.58625	7.08573	1.38316e-12	4.37326e-10
ENSDARG00000069031	247.752	-6.60984	0.780472	-8.46902	2.47465e-17	8.28425e-15	FDR<0.05	plac8l1	797097	PLAC8-like 1										260.64	7.1844	0.71635	10.0292	1.13471e-23	3.62289e-21	FDR<0.05	atp2b2	557430	ATPase, Ca transporting, plasma membrane 2														ENSDARG00000006602	106.439	3.7265	0.526083	7.08349	1.4057e-12	4.37917e-10
ENSDARG00000045747	802.766	2.77328	0.327944	8.45658	2.75324e-17	9.04348e-15	FDR<0.05	cped1	565332	cadherin-like and PC-esterase domain containing 1										484.316	5.99746	0.59842	10.0222	1.21801e-23	3.83248e-21	FDR<0.05	sncgb	553679	synuclein, gamma b (breast cancer-specific protein 1)														ENSDARG00000016301	331.473	4.95078	0.70108	7.06164	1.6455e-12	5.05194e-10
ENSDARG00000098573	421.905	1.77289	0.209675	8.45542	2.7809e-17	9.04348e-15	FDR<0.05	sgcd	324961	sarcoglycan, delta (dystrophin-associated glycoprotein)										61.4425	-6.25058	0.627095	-9.96752	2.11438e-23	6.55789e-21	FDR<0.05	si:ch211-264f5.2	570749	si:ch211-264f5.2														ENSDARG00000031649	39.9613	9.92369	1.40775	7.04934	1.79769e-12	5.44032e-10
ENSDARG00000002194	360.277	-6.1503	0.729552	-8.43024	3.44943e-17	1.09156e-14	FDR<0.05	rhd	554272	Rh blood group, D antigen										83.9369	-5.15875	0.517637	-9.96596	2.14784e-23	6.56786e-21	FDR<0.05	ctss2.2	337572	cathepsin S, ortholog 2, tandem duplicate 2														ENSDARG00000007406	65.3986	3.60894	0.514044	7.02067	2.20804e-12	6.58806e-10
ENSDARG00000087152	27.3994	-4.19751	0.497917	-8.43014	3.45249e-17	1.09156e-14	FDR<0.05	sowahd	799521	sosondowah ankyrin repeat domain family d										156.018	-5.13304	0.516615	-9.93591	2.90507e-23	8.76e-21	FDR<0.05	cmklr1	557341	chemokine-like receptor 1														ENSDARG00000091130	58.2884	5.64683	0.805853	7.00727	2.43007e-12	7.1498e-10
ENSDARG00000010423	1023.73	-4.90232	0.582191	-8.42048	3.74958e-17	1.16925e-14	FDR<0.05	npsnl	402836	nephrosin-like										278.734	8.40924	0.847474	9.92272	3.31606e-23	9.86232e-21	FDR<0.05	NA	NA	NA														ENSDARG00000014722	103.75	4.61662	0.661334	6.98077	2.9357e-12	8.51915e-10
ENSDARG00000104474	48.9065	-4.29404	0.511319	-8.39795	4.54325e-17	1.3976e-14	FDR<0.05	il6r	100135755	interleukin 6 receptor										117.237	-5.82303	0.589342	-9.88055	5.05523e-23	1.4684e-20	FDR<0.05	hmha1b	555849	histocompatibility (minor) HA-1 b														ENSDARG00000002230	203.72	4.84427	0.6984	6.93624	4.02686e-12	1.15277e-09
ENSDARG00000010619	55.9243	-5.27229	0.628427	-8.38966	4.87534e-17	1.47976e-14	FDR<0.05	themis	555433	thymocyte selection associated										244.671	6.57775	0.66575	9.88021	5.07253e-23	1.4684e-20	FDR<0.05	nkx1.2lb	407077	NK1 transcription factor related 2-like,b														ENSDARG00000092970	57.5676	5.55852	0.806518	6.892	5.50139e-12	1.55388e-09
ENSDARG00000103718	1166.97	-1.96862	0.234827	-8.38329	5.14696e-17	1.54165e-14	FDR<0.05	chmp5b	393351	charged multivesicular body protein 5b										58.0848	-5.53237	0.561265	-9.85697	6.39518e-23	1.82692e-20	FDR<0.05	btk	568653	Bruton agammaglobulinemia tyrosine kinase														ENSDARG00000069469	65.5156	5.02387	0.729952	6.88246	5.88261e-12	1.6397e-09
ENSDARG00000013144	2546.69	-1.69115	0.201993	-8.37232	5.64927e-17	1.67013e-14	FDR<0.05	atp1b1a	64267	ATPase, Na+/K+ transporting, beta 1a polypeptide										150.069	6.50785	0.660323	9.85555	6.48589e-23	1.82877e-20	FDR<0.05	kcnn1a	563352	potassium intermediate/small conductance calcium-activated channel, subfamily N, member 1a														ENSDARG00000103588	72.9982	4.75696	0.691798	6.87623	6.14569e-12	1.69078e-09
ENSDARG00000002332	801.478	1.50002	0.179263	8.36771	5.87507e-17	1.69462e-14	FDR<0.05	frmd6	321937	FERM domain containing 6										388.842	7.25714	0.73648	9.85382	6.59841e-23	1.83664e-20	FDR<0.05	apba2b	327160	amyloid beta (A4) precursor protein-binding, family A, member 2b														ENSDARG00000043697	210.803	5.5111	0.804048	6.8542	7.17123e-12	1.94763e-09
ENSDARG00000087277	559.881	-2.5124	0.300254	-8.36759	5.88101e-17	1.69462e-14	FDR<0.05	selenoj	572182	selenoprotein J										308.542	5.38241	0.546839	9.84277	7.36543e-23	2.02419e-20	FDR<0.05	glra1	30676	glycine receptor, alpha 1														ENSDARG00000016598	251.539	2.92253	0.427147	6.84198	7.81072e-12	2.09446e-09
ENSDARG00000004714	1992.69	1.63216	0.195236	8.35996	6.27393e-17	1.78525e-14	FDR<0.05	tcf12	407985	transcription factor 12										735.894	6.92163	0.703615	9.83725	7.78076e-23	2.1116e-20	FDR<0.05	tuba2	406303	tubulin, alpha 2														ENSDARG00000013669	74.1335	4.8398	0.70828	6.83318	8.3054e-12	2.19927e-09
ENSDARG00000104077	200.732	-3.64085	0.435922	-8.35206	6.70804e-17	1.88521e-14	FDR<0.05	fcer1gl	100101653	Fc receptor, IgE, high affinity I, gamma polypeptide like										98.1112	5.62232	0.573207	9.80853	1.03468e-22	2.77332e-20	FDR<0.05	evx2	30479	even-skipped homeobox 2														ENSDARG00000005775	255.527	4.97055	0.727958	6.82808	8.60579e-12	2.25068e-09
ENSDARG00000002165	27.3429	-4.75126	0.571042	-8.32033	8.77198e-17	2.43519e-14	FDR<0.05	psme1	30648	proteasome activator subunit 1										184.437	-7.76928	0.79299	-9.79745	1.15463e-22	3.05709e-20	FDR<0.05	susd1	569485	sushi domain containing 1														ENSDARG00000037122	158.801	5.74479	0.842314	6.82024	9.08856e-12	2.34795e-09
ENSDARG00000044894	896.687	2.96979	0.357093	8.31656	9.05497e-17	2.48346e-14	FDR<0.05	zgc:113307	553753	zgc:113307										43.3329	-4.58467	0.46852	-9.78542	1.30052e-22	3.40188e-20	FDR<0.05	aldh8a1	447801	aldehyde dehydrogenase 8 family, member A1														ENSDARG00000013020	29.0379	6.07727	0.891539	6.81661	9.32138e-12	2.37909e-09
ENSDARG00000086708	154.781	-5.935	0.715265	-8.29762	1.06219e-16	2.87855e-14	FDR<0.05	NA	NA	NA										326.68	6.2608	0.641003	9.76719	1.55718e-22	4.02476e-20	FDR<0.05	syt11a	406769	synaptotagmin XIa														ENSDARG00000071011	74.3637	7.04108	1.03396	6.80983	9.77141e-12	2.46426e-09
ENSDARG00000019130	252.611	-2.5544	0.308647	-8.27612	1.27257e-16	3.40808e-14	FDR<0.05	plk2b	565576	polo-like kinase 2b (Drosophila)										1463.46	-7.71024	0.793596	-9.71558	2.58782e-22	6.60991e-20	FDR<0.05	epb41b	326287	erythrocyte membrane protein band 4.1b														ENSDARG00000055855	58.9056	4.86608	0.715075	6.80498	1.01061e-11	2.51867e-09
ENSDARG00000092870	1248.35	-1.71435	0.207474	-8.26294	1.42127e-16	3.76208e-14	FDR<0.05	NA	NA	NA										126.219	-5.47883	0.565422	-9.68981	3.33157e-22	8.41067e-20	FDR<0.05	LOC100150882	100150882	uncharacterized LOC100150882														ENSDARG00000058117	227.456	5.14462	0.757412	6.79237	1.1031e-11	2.68937e-09
ENSDARG00000071876	334.891	-5.68653	0.688694	-8.25698	1.49409e-16	3.90233e-14	FDR<0.05	rell2	678542	RELT-like 2										67.9773	-4.77416	0.492793	-9.68796	3.39221e-22	8.46531e-20	FDR<0.05	si:ch211-284o19.8	100007937	si:ch211-284o19.8														ENSDARG00000004861	396.911	2.91166	0.428678	6.79218	1.10449e-11	2.68937e-09
ENSDARG00000028067	1347.46	-3.93131	0.476262	-8.25451	1.52526e-16	3.90233e-14	FDR<0.05	bnip3lb	554650	BCL2/adenovirus E1B interacting protein 3-like b										854.135	9.46252	0.980626	9.64947	4.94103e-22	1.21903e-19	FDR<0.05	islr2	541396	immunoglobulin superfamily containing leucine-rich repeat 2														ENSDARG00000078125	179.247	4.72851	0.696626	6.78773	1.13913e-11	2.7422e-09
ENSDARG00000087688	621.447	1.978	0.239628	8.25448	1.52569e-16	3.90233e-14	FDR<0.05	klhl29	100537703	kelch like family member 29										65.1499	-5.78292	0.600693	-9.62708	6.14512e-22	1.49906e-19	FDR<0.05	NA	NA	NA														ENSDARG00000012019	308.542	3.54308	0.522495	6.78107	1.19291e-11	2.7718e-09
ENSDARG00000026395	258.821	4.67975	0.569843	8.21236	2.16891e-16	5.48591e-14	FDR<0.05	rfx4	403016	regulatory factor X, 4										101.182	3.64738	0.378982	9.62414	6.32311e-22	1.52535e-19	FDR<0.05	mark4a	569346	MAP/microtubule affinity-regulating kinase 4a														ENSDARG00000055874	844.183	2.88268	0.425139	6.78056	1.19714e-11	2.7718e-09
ENSDARG00000089529	224.307	-1.84556	0.225072	-8.19988	2.40634e-16	6.01956e-14	FDR<0.05	desi1b	793871	desumoylating isopeptidase 1b										370.112	-3.52894	0.367356	-9.60632	7.51856e-22	1.7938e-19	FDR<0.05	alad	550338	aminolevulinate dehydratase														ENSDARG00000079620	27.8753	4.57182	0.674541	6.77767	1.22129e-11	2.7718e-09
ENSDARG00000086337	25.3244	-4.13779	0.504928	-8.19482	2.50965e-16	6.20974e-14	FDR<0.05	si:dkey-102g19.3	566752	si:dkey-102g19.3										250.511	4.36118	0.454204	9.60181	7.85555e-22	1.85382e-19	FDR<0.05	dnajc6	796345	DnaJ (Hsp40) homolog, subfamily C, member 6														ENSDARG00000056979	71.5275	3.5043	0.517098	6.77685	1.22826e-11	2.7718e-09
ENSDARG00000040465	78.745	-3.2211	0.393588	-8.18394	2.74709e-16	6.72417e-14	FDR<0.05	irf2	494071	interferon regulatory factor 2										566.261	2.77613	0.289566	9.58721	9.04973e-22	2.11267e-19	FDR<0.05	aatkb	555739	apoptosis-associated tyrosine kinase b														ENSDARG00000035340	237.386	5.02743	0.741889	6.77653	1.23094e-11	2.7718e-09
ENSDARG00000009779	6117.17	-1.7954	0.22001	-8.16054	3.33524e-16	8.07696e-14	FDR<0.05	mcl1a	58122	MCL1, BCL2 family apoptosis regulator a										227.032	6.28472	0.656313	9.5758	1.0107e-21	2.33439e-19	FDR<0.05	amph	393804	amphiphysin														ENSDARG00000105003	51.7168	4.43723	0.655025	6.77413	1.25157e-11	2.7718e-09
ENSDARG00000031911	1138.03	1.82512	0.223934	8.15026	3.63147e-16	8.70176e-14	FDR<0.05	si:ch211-191a24.3	571402	si:ch211-191a24.3										896.157	-2.39821	0.251411	-9.53901	1.44206e-21	3.29564e-19	FDR<0.05	snx5	406797	sorting nexin 5														ENSDARG00000070173	242.278	4.28714	0.632912	6.77368	1.25546e-11	2.7718e-09
ENSDARG00000090638	115.072	-6.69177	0.822348	-8.13739	4.03875e-16	9.57689e-14	FDR<0.05	NA	NA	NA										178.701	-5.7026	0.598355	-9.53047	1.56573e-21	3.54099e-19	FDR<0.05	klf17	65238	Kruppel-like factor 17														ENSDARG00000040253	134.383	4.62962	0.683596	6.77245	1.26623e-11	2.7718e-09
ENSDARG00000052638	242.833	-3.41087	0.420589	-8.10976	5.07189e-16	1.19027e-13	FDR<0.05	fam210b	619270	family with sequence similarity 210, member B										295.381	8.16476	0.857253	9.52433	1.66114e-21	3.71805e-19	FDR<0.05	cplx2l	436732	complexin 2, like														ENSDARG00000100851	69.7238	5.63757	0.832469	6.77211	1.26919e-11	2.7718e-09
ENSDARG00000018423	378.711	5.03811	0.621352	8.1083	5.13309e-16	1.19234e-13	FDR<0.05	sulf2a	393910	sulfatase 2a										120.058	-4.90589	0.515763	-9.51191	1.87197e-21	4.14717e-19	FDR<0.05	nrros	445318	negative regulator of reactive oxygen species														ENSDARG00000099850	90.7317	4.60787	0.681911	6.75729	1.406e-11	3.03925e-09
ENSDARG00000090689	18633.1	-6.06544	0.74832	-8.10542	5.25648e-16	1.20867e-13	FDR<0.05	hbbe1.2	793447	hemoglobin beta embryonic-1.2										131.694	-5.31431	0.559137	-9.50448	2.01047e-21	4.40903e-19	FDR<0.05	si:ch1073-429i10.1	100332057	si:ch1073-429i10.1														ENSDARG00000099874	79.9432	4.57842	0.677759	6.75524	1.426e-11	3.05135e-09
ENSDARG00000060549	164.629	2.9353	0.362485	8.09773	5.59923e-16	1.27461e-13	FDR<0.05	NA	NA	NA										55.2788	-4.0108	0.422881	-9.48446	2.4364e-21	5.28968e-19	FDR<0.05	lgals9l1	337597	lectin, galactoside-binding, soluble, 9 (galectin 9)-like 1														ENSDARG00000021305	64.5337	3.57851	0.531207	6.73656	1.62176e-11	3.43554e-09
ENSDARG00000007769	34.1721	-5.34286	0.660419	-8.09011	5.96123e-16	1.34358e-13	FDR<0.05	sult5a1	767718	sulfotransferase family 5A, member 1										72.4885	-4.22719	0.446087	-9.47616	2.63818e-21	5.67104e-19	FDR<0.05	stx11a	405846	syntaxin 11a														ENSDARG00000105441	29.4215	4.19769	0.62373	6.72998	1.69682e-11	3.55895e-09
ENSDARG00000002369	5203.95	-2.07178	0.256836	-8.06653	7.23273e-16	1.60269e-13	FDR<0.05	NA	NA	NA										7702.56	-7.4867	0.790879	-9.46631	2.8991e-21	6.17083e-19	FDR<0.05	cahz	30331	carbonic anhydrase														ENSDARG00000077986	41.7282	4.64564	0.690637	6.7266	1.73671e-11	3.60691e-09
ENSDARG00000029019	1463.46	-6.32941	0.784683	-8.06621	7.25169e-16	1.60269e-13	FDR<0.05	epb41b	326287	erythrocyte membrane protein band 4.1b										360.277	-7.07607	0.748838	-9.44941	3.40749e-21	7.18252e-19	FDR<0.05	rhd	554272	Rh blood group, D antigen														ENSDARG00000070537	614.033	5.06332	0.753445	6.72023	1.81443e-11	3.73174e-09
ENSDARG00000013771	83.9369	-3.74833	0.464943	-8.06192	7.51035e-16	1.6439e-13	FDR<0.05	ctss2.2	337572	cathepsin S, ortholog 2, tandem duplicate 2										318.715	-5.62608	0.595594	-9.44616	3.51473e-21	7.33733e-19	FDR<0.05	NA	NA	NA														ENSDARG00000070442	73.1127	4.56497	0.680016	6.71304	1.90612e-11	3.88262e-09
ENSDARG00000074581	739.413	-4.70367	0.58462	-8.04568	8.57663e-16	1.85941e-13	FDR<0.05	add2	570147	adducin 2 (beta)										251.28	5.98741	0.635304	9.42448	4.32245e-21	8.90721e-19	FDR<0.05	nkx6.2	565782	NK6 homeobox 2														ENSDARG00000070266	181.853	3.3777	0.503456	6.70903	1.95922e-11	3.95277e-09
ENSDARG00000068784	159.855	-2.91763	0.3627	-8.04421	8.68036e-16	1.86415e-13	FDR<0.05	vsir	570830	V-set immunoregulatory receptor										751.404	4.88264	0.518119	9.4238	4.35069e-21	8.90721e-19	FDR<0.05	NA	NA	NA														ENSDARG00000039266	41.396	3.29245	0.490907	6.70688	1.98826e-11	3.97172e-09
ENSDARG00000004433	58.0848	-3.64376	0.453114	-8.04161	8.86686e-16	1.8864e-13	FDR<0.05	btk	568653	Bruton agammaglobulinemia tyrosine kinase										167.821	5.09409	0.54061	9.42286	4.38981e-21	8.90721e-19	FDR<0.05	mpp3a	572079	membrane protein, palmitoylated 3a (MAGUK p55 subfamily member 3)														ENSDARG00000018259	1105.91	4.7518	0.708635	6.70558	2.00611e-11	3.97172e-09
ENSDARG00000000906	82.6225	-2.98082	0.371341	-8.02716	9.97515e-16	2.10254e-13	FDR<0.05	skap2	368564	src kinase associated phosphoprotein 2										154.781	-7.44129	0.792274	-9.39232	5.8694e-21	1.17991e-18	FDR<0.05	NA	NA	NA														ENSDARG00000007654	228.385	4.27736	0.638079	6.7035	2.03485e-11	3.99132e-09
ENSDARG00000038794	250.711	2.39264	0.298264	8.0219	1.04126e-15	2.17461e-13	FDR<0.05	zgc:113531	541359	zgc:113531										415.356	7.26082	0.775222	9.36612	7.52444e-21	1.49874e-18	FDR<0.05	stmn2a	449651	stathmin 2a														ENSDARG00000006383	74.9801	5.87894	0.880904	6.67377	2.49321e-11	4.84551e-09
ENSDARG00000045144	507.407	-6.0469	0.758313	-7.97415	1.53432e-15	3.1752e-13	FDR<0.05	zgc:163057	563335	zgc:163057										93.2879	-5.24057	0.560364	-9.35209	8.59312e-21	1.69605e-18	FDR<0.05	si:ch73-248e21.5	101885079	si:ch73-248e21.5														ENSDARG00000074865	97.5986	4.08414	0.612254	6.67065	2.54669e-11	4.90446e-09
ENSDARG00000006939	148.283	-5.61295	0.705256	-7.95874	1.73806e-15	3.56443e-13	FDR<0.05	tbx6l	30254	T-box 6, like										156.504	-7.45273	0.797144	-9.34929	8.82401e-21	1.72593e-18	FDR<0.05	rfesd	550435	Rieske (Fe-S) domain containing														ENSDARG00000101702	38.4989	6.5802	0.987362	6.66442	2.65704e-11	5.02589e-09
ENSDARG00000062748	34.7239	-4.34666	0.546786	-7.94947	1.87311e-15	3.8071e-13	FDR<0.05	pkn1b	100007897	protein kinase N1b										473.407	-4.04196	0.432563	-9.3442	9.25851e-21	1.79475e-18	FDR<0.05	apoa1a	30355	apolipoprotein A-Ia														ENSDARG00000028066	145.423	4.10426	0.615848	6.66442	2.65719e-11	5.02589e-09
ENSDARG00000102167	540.332	-4.52638	0.569905	-7.94234	1.98398e-15	3.99675e-13	FDR<0.05	ppox	664750	protoporphyrinogen oxidase										233.372	8.67944	0.929212	9.34064	9.57519e-21	1.83971e-18	FDR<0.05	inab	30230	internexin neuronal intermediate filament protein, alpha b														ENSDARG00000060680	97.1969	3.87948	0.582986	6.6545	2.84258e-11	5.32895e-09
ENSDARG00000020442	896.157	-1.98737	0.250507	-7.9334	2.13235e-15	4.25796e-13	FDR<0.05	snx5	406797	sorting nexin 5										149.388	5.64513	0.604637	9.33639	9.96763e-21	1.89831e-18	FDR<0.05	dnm1a	100307098	dynamin 1a														ENSDARG00000034409	808.718	2.44532	0.367654	6.65114	2.90834e-11	5.40442e-09
ENSDARG00000032856	162.152	1.89121	0.239441	7.89845	2.82396e-15	5.58997e-13	FDR<0.05	ccdc120	768286	coiled-coil domain containing 120										207.854	6.72265	0.720663	9.32842	1.07457e-20	2.02869e-18	FDR<0.05	mtus2a	556195	microtubule associated tumor suppressor candidate 2a														ENSDARG00000077053	207.096	4.54194	0.683212	6.64792	2.97265e-11	5.47588e-09
ENSDARG00000100791	535.561	2.11249	0.267906	7.8852	3.14025e-15	6.11572e-13	FDR<0.05	tril	448885	TLR4 interactor with leucine-rich repeats										44.3578	-5.20885	0.560073	-9.3003	1.40049e-20	2.62121e-18	FDR<0.05	si:dkey-262k9.4	567610	si:dkey-262k9.4														ENSDARG00000097648	78.1492	4.57649	0.688556	6.6465	3.00137e-11	5.48112e-09
ENSDARG00000058647	97.7362	-3.09927	0.393055	-7.88508	3.14329e-15	6.11572e-13	FDR<0.05	hck	101885596	HCK proto-oncogene, Src family tyrosine kinase										828.348	4.82723	0.5194	9.29387	1.48774e-20	2.76071e-18	FDR<0.05	cplx2	556701	complexin 2														ENSDARG00000033447	108.917	4.49602	0.677467	6.63651	3.21196e-11	5.81558e-09
ENSDARG00000058379	231.582	4.38403	0.556367	7.87976	3.28016e-15	6.32794e-13	FDR<0.05	otpb	30316	orthopedia homeobox b										255.527	7.94864	0.855469	9.29156	1.52041e-20	2.79743e-18	FDR<0.05	scn8aa	58152	sodium channel, voltage gated, type VIII, alpha subunit a														ENSDARG00000098368	668.063	4.18295	0.630711	6.63212	3.30906e-11	5.9406e-09
ENSDARG00000040162	344.597	5.23462	0.665621	7.86426	3.71286e-15	7.10249e-13	FDR<0.05	zgc:165461	497419	zgc:165461										106.098	-4.74835	0.512387	-9.26712	1.91242e-20	3.48912e-18	FDR<0.05	si:ch73-299h12.2	103908654	si:ch73-299h12.2														ENSDARG00000015931	223.355	4.82906	0.728479	6.62897	3.38045e-11	6.01776e-09
ENSDARG00000103435	928.881	1.68511	0.21434	7.86185	3.78509e-15	7.18032e-13	FDR<0.05	sorbs1	100002756	sorbin and SH3 domain containing 1										282.822	6.68091	0.721183	9.26382	1.97239e-20	3.56855e-18	FDR<0.05	adam22	100126805	ADAM metallopeptidase domain 22														ENSDARG00000078187	30.3526	6.92312	1.04526	6.62333	3.51196e-11	6.19977e-09
ENSDARG00000007097	198.899	4.51943	0.57534	7.85523	3.99041e-15	7.50725e-13	FDR<0.05	her13	550600	hairy-related 13										111.244	5.01886	0.54225	9.25562	2.12991e-20	3.8217e-18	FDR<0.05	pax2b	60638	paired box 2b														ENSDARG00000101677	51.5233	3.61668	0.546697	6.61551	3.70281e-11	6.48267e-09
ENSDARG00000104491	1653.67	-4.46041	0.567907	-7.85411	4.02622e-15	7.51254e-13	FDR<0.05	ampd2a	100330772	adenosine monophosphate deaminase 2a										64.6181	-6.84382	0.740117	-9.24695	2.3099e-20	4.11067e-18	FDR<0.05	b3gnt3	561172	UDP-GlcNAc:betaGal beta-1,3-N-acetylglucosaminyltransferase 3														ENSDARG00000007982	84.0933	5.03981	0.763166	6.60382	4.00694e-11	6.93921e-09
ENSDARG00000089963	30115.4	-6.05621	0.772051	-7.84431	4.35336e-15	8.0569e-13	FDR<0.05	NA	NA	NA										373.913	6.56249	0.711101	9.22864	2.74097e-20	4.83815e-18	FDR<0.05	lhx5	30465	LIM homeobox 5														ENSDARG00000054931	68.8172	4.14572	0.627854	6.603	4.02909e-11	6.93921e-09
ENSDARG00000015278	147.42	-3.42133	0.436907	-7.83081	4.84724e-15	8.8986e-13	FDR<0.05	plxnc1	562273	plexin C1										247.752	-7.49405	0.813681	-9.21006	3.25946e-20	5.70694e-18	FDR<0.05	plac8l1	797097	PLAC8-like 1														ENSDARG00000018896	63.6588	4.90534	0.744351	6.59009	4.39574e-11	7.50963e-09
ENSDARG00000097535	984.454	3.1054	0.396906	7.824	5.11712e-15	9.26256e-13	FDR<0.05	si:ch211-252f13.5	101886869	si:ch211-252f13.5										564.252	-5.14904	0.559342	-9.20554	3.39967e-20	5.90482e-18	FDR<0.05	acod1	795305	aconitate decarboxylase 1														ENSDARG00000025034	44.384	6.1917	0.940301	6.5848	4.5549e-11	7.70599e-09
ENSDARG00000010918	295.062	-3.49714	0.446989	-7.82376	5.12688e-15	9.26256e-13	FDR<0.05	nprl3	564989	NPR3-like, GATOR1 complex subunit										89.7641	3.75601	0.409301	9.17666	4.44684e-20	7.65917e-18	FDR<0.05	gria3a	170452	glutamate receptor, ionotropic, AMPA 3a														ENSDARG00000068624	62.3908	5.79666	0.880432	6.58387	4.58344e-11	7.70599e-09
ENSDARG00000059093	656.716	-5.14701	0.658467	-7.81666	5.42418e-15	9.72252e-13	FDR<0.05	ank1a	449796	ankyrin 1, erythrocytic a										132.179	6.84036	0.745534	9.17511	4.51123e-20	7.65917e-18	FDR<0.05	pdzrn4	798289	PDZ domain containing ring finger 4														ENSDARG00000102229	70.9381	3.99242	0.607492	6.57196	4.96565e-11	8.28287e-09
ENSDARG00000056130	172.526	4.62453	0.591754	7.81496	5.49785e-15	9.77759e-13	FDR<0.05	neurog1	30239	neurogenin 1										51.6009	-5.09379	0.555181	-9.175	4.51556e-20	7.65917e-18	FDR<0.05	wasb	335158	Wiskott-Aldrich syndrome (eczema-thrombocytopenia) b														ENSDARG00000035290	174.594	3.12585	0.476001	6.56689	5.13756e-11	8.50266e-09
ENSDARG00000015184	167.821	4.22939	0.541802	7.80616	5.89557e-15	1.04036e-12	FDR<0.05	mpp3a	572079	membrane protein, palmitoylated 3a (MAGUK p55 subfamily member 3)										115.43	3.58765	0.391376	9.16676	4.87441e-20	8.20375e-18	FDR<0.05	hoxc12b	58062	homeobox C12b														ENSDARG00000090963	30.0758	4.04135	0.61803	6.53909	6.18958e-11	1.01644e-08
ENSDARG00000010791	1039.6	3.84938	0.493375	7.80214	6.08678e-15	1.06584e-12	FDR<0.05	dla	30131	deltaA										82.2353	-5.19958	0.56755	-9.16144	5.12091e-20	8.55232e-18	FDR<0.05	NA	NA	NA														ENSDARG00000023236	36.6979	5.65037	0.864899	6.53298	6.44733e-11	1.05062e-08
ENSDARG00000104325	101.002	-3.87596	0.497348	-7.79325	6.53055e-15	1.13482e-12	FDR<0.05	plek	393814	pleckstrin										148.283	-6.9683	0.761095	-9.15562	5.40488e-20	8.95765e-18	FDR<0.05	tbx6l	30254	T-box 6, like														ENSDARG00000075706	40.1116	4.64396	0.71275	6.51555	7.24245e-11	1.17118e-08
ENSDARG00000036893	301.408	-3.30365	0.424409	-7.78412	7.02002e-15	1.21063e-12	FDR<0.05	f13a1b	561287	coagulation factor XIII, A1 polypeptide b										289.468	5.35762	0.58616	9.14019	6.23416e-20	1.02538e-17	FDR<0.05	vsnl1a	492494	visinin-like 1a														ENSDARG00000062056	110.121	5.65201	0.869692	6.49886	8.09316e-11	1.29883e-08
ENSDARG00000044129	39.4115	-4.70097	0.60461	-7.77521	7.53211e-15	1.28918e-12	FDR<0.05	si:ch211-214p16.1	368901	si:ch211-214p16.1										187.66	7.90299	0.864771	9.13882	6.3139e-20	1.03068e-17	FDR<0.05	gad1b	378441	glutamate decarboxylase 1b														ENSDARG00000077545	215.542	2.923	0.450474	6.48873	8.65655e-11	1.37627e-08
ENSDARG00000044183	248.083	-2.97015	0.382085	-7.77353	7.63305e-15	1.29671e-12	FDR<0.05	prkab1a	436905	protein kinase, AMP-activated, beta 1 non-catalytic subunit, a										97.7362	-3.69834	0.404723	-9.13796	6.36404e-20	1.03112e-17	FDR<0.05	hck	101885596	HCK proto-oncogene, Src family tyrosine kinase														ENSDARG00000012367	35.4668	5.73759	0.884357	6.48787	8.70563e-11	1.37627e-08
ENSDARG00000028661	785.522	1.82286	0.234945	7.75865	8.58407e-15	1.44747e-12	FDR<0.05	cntfr	368438	ciliary neurotrophic factor receptor										517.823	7.39342	0.809689	9.13119	6.77475e-20	1.08953e-17	FDR<0.05	sncb	393944	synuclein, beta														ENSDARG00000103390	83.6456	3.70948	0.572922	6.47466	9.50251e-11	1.49112e-08
ENSDARG00000075180	369.589	-2.86294	0.36972	-7.74353	9.66928e-15	1.61847e-12	FDR<0.05	tmem14ca	751728	transmembrane protein 14Ca										48.9065	-5.1175	0.561979	-9.10621	8.53101e-20	1.36189e-17	FDR<0.05	il6r	100135755	interleukin 6 receptor														ENSDARG00000053190	77.1928	3.38424	0.522897	6.47209	9.66561e-11	1.50556e-08
ENSDARG00000005924	726.211	1.46245	0.188972	7.73898	1.00215e-14	1.66249e-12	FDR<0.05	serpina10a	565064	serpin peptidase inhibitor, clade A (alpha-1 antiproteinase, antitrypsin), member 10a										92.8866	-6.99137	0.767944	-9.10402	8.70504e-20	1.37953e-17	FDR<0.05	si:dkey-150i13.2	100003928	si:dkey-150i13.2														ENSDARG00000007663	227.032	3.85782	0.596279	6.46982	9.81197e-11	1.5172e-08
ENSDARG00000098787	26.3991	-4.27564	0.552532	-7.73826	1.00783e-14	1.66249e-12	FDR<0.05	cd7al	100001623	cd7 antigen-like										540.332	-5.22417	0.573895	-9.103	8.78701e-20	1.38243e-17	FDR<0.05	ppox	664750	protoporphyrinogen oxidase														ENSDARG00000102773	64.3637	4.27914	0.662647	6.45765	1.06344e-10	1.63246e-08
ENSDARG00000011166	7702.56	-6.08804	0.789408	-7.71216	1.23706e-14	2.02593e-12	FDR<0.05	cahz	30331	carbonic anhydrase										228.385	6.2905	0.691243	9.10028	9.0101e-20	1.40733e-17	FDR<0.05	nsfa	368483	N-ethylmaleimide-sensitive factor a														ENSDARG00000043932	188.027	5.44519	0.844377	6.44877	1.12763e-10	1.71854e-08
ENSDARG00000071491	120.058	-3.7697	0.489131	-7.70694	1.2887e-14	2.09543e-12	FDR<0.05	nrros	445318	negative regulator of reactive oxygen species										3373.16	-7.05811	0.777612	-9.07664	1.11976e-19	1.73651e-17	FDR<0.05	lyz	677744	lysozyme														ENSDARG00000059773	64.4979	3.5727	0.554369	6.44462	1.1589e-10	1.75358e-08
ENSDARG00000023820	256.625	-3.54648	0.461369	-7.68687	1.50774e-14	2.43419e-12	FDR<0.05	faxdc2	406828	fatty acid hydroxylase domain containing 2										287.627	-2.87271	0.316727	-9.07	1.19016e-19	1.83259e-17	FDR<0.05	tmem205	791204	transmembrane protein 205														ENSDARG00000060025	25.9693	5.68485	0.882433	6.44225	1.17717e-10	1.76859e-08
ENSDARG00000094396	65.1499	-3.80408	0.494974	-7.68541	1.52508e-14	2.44486e-12	FDR<0.05	NA	NA	NA										87.3212	-6.48262	0.714795	-9.0692	1.19892e-19	1.83308e-17	FDR<0.05	mfap4	405825	microfibril associated protein 4														ENSDARG00000070575	52.0503	5.54942	0.863277	6.42832	1.29019e-10	1.92475e-08
ENSDARG00000001354	266.349	-5.59524	0.728312	-7.68248	1.56043e-14	2.48403e-12	FDR<0.05	slc6a22.2	561024	solute carrier family 6 member 22, tandem duplicate 2										194.17	8.40415	0.92739	9.06215	1.27901e-19	1.94186e-17	FDR<0.05	pcsk1nl	570305	proprotein convertase subtilisin/kexin type 1 inhibitor, like														ENSDARG00000055305	321.051	3.81244	0.59343	6.42442	1.32374e-10	1.96098e-08
ENSDARG00000102175	55.4717	-2.39133	0.311437	-7.67836	1.61134e-14	2.53217e-12	FDR<0.05	hamp	402837	hepcidin antimicrobial peptide										419.794	2.97527	0.32878	9.04943	1.43713e-19	2.16677e-17	FDR<0.05	hoxa9a	58047	homeobox A9a														ENSDARG00000061454	132.738	5.46916	0.853864	6.40519	1.50181e-10	2.20933e-08
ENSDARG00000104047	265.998	-5.89639	0.767935	-7.67824	1.61292e-14	2.53217e-12	FDR<0.05	si:ch211-262i1.3	567688	si:ch211-262i1.3										324.642	-2.18949	0.242182	-9.04068	1.55706e-19	2.3314e-17	FDR<0.05	mapre1a	334135	microtubule-associated protein, RP/EB family, member 1a														ENSDARG00000045014	735.894	4.3222	0.675518	6.39835	1.57068e-10	2.29472e-08
ENSDARG00000105239	181.489	1.78405	0.232487	7.67377	1.67012e-14	2.60402e-12	FDR<0.05	ecm1b	100332249	extracellular matrix protein 1b										67.5905	-5.11999	0.56639	-9.0397	1.57104e-19	2.33623e-17	FDR<0.05	ccdc88b	100330741	coiled-coil domain containing 88B														ENSDARG00000075334	50.7873	3.30398	0.516717	6.39417	1.61421e-10	2.33973e-08
ENSDARG00000026350	51.6009	-3.69645	0.483171	-7.65039	2.00377e-14	3.10298e-12	FDR<0.05	wasb	335158	Wiskott-Aldrich syndrome (eczema-thrombocytopenia) b										253.53	2.87827	0.318431	9.0389	1.58259e-19	2.33739e-17	FDR<0.05	auts2b	100150849	autism susceptibility candidate 2b														ENSDARG00000031228	166.574	-2.48886	0.389293	-6.39329	1.62359e-10	2.33973e-08
ENSDARG00000087981	472.22	4.94093	0.646616	7.64122	2.15178e-14	3.30967e-12	FDR<0.05	slc6a11b	100150472	solute carrier family 6 (neurotransmitter transporter), member 11b										145.423	6.76823	0.749349	9.03215	1.68339e-19	2.46946e-17	FDR<0.05	diras1a	327577	DIRAS family, GTP-binding RAS-like 1a														ENSDARG00000044541	128.039	4.25946	0.668055	6.37591	1.81876e-10	2.60328e-08
ENSDARG00000078151	55.3229	3.26341	0.427392	7.63565	2.2469e-14	3.43278e-12	FDR<0.05	LOC100331381	100331381	glutamate receptor ionotropic, kainate 5-like										83.3178	-8.57438	0.950591	-9.02005	1.8801e-19	2.73952e-17	FDR<0.05	NA	NA	NA														ENSDARG00000075189	49.6694	3.33598	0.523652	6.37061	1.88282e-10	2.67689e-08
ENSDARG00000039264	65.6475	-4.48497	0.590381	-7.59674	3.03692e-14	4.60883e-12	FDR<0.05	igfbp5a	795084	insulin-like growth factor binding protein 5a										1286.84	2.2691	0.251893	9.00818	2.09507e-19	3.0324e-17	FDR<0.05	znf503	324913	zinc finger protein 503														ENSDARG00000043465	235.656	3.14661	0.495285	6.35314	2.1097e-10	2.97946e-08
ENSDARG00000061520	49.2709	-3.44925	0.45411	-7.59563	3.06309e-14	4.61776e-12	FDR<0.05	b4galnt1a	558684	beta-1,4-N-acetyl-galactosaminyl transferase 1a										399.916	4.78913	0.531745	9.00644	2.12848e-19	3.06036e-17	FDR<0.05	nr5a2	30749	nuclear receptor subfamily 5, group A, member 2														ENSDARG00000013110	514.596	3.18876	0.502592	6.34463	2.22964e-10	3.12799e-08
ENSDARG00000032578	111.244	4.11851	0.544068	7.56984	3.73674e-14	5.59625e-12	FDR<0.05	pax2b	60638	paired box 2b										1242.34	7.61294	0.846662	8.99172	2.43399e-19	3.47661e-17	FDR<0.05	stx1b	58038	syntaxin 1B														ENSDARG00000076434	67.4017	4.08263	0.645658	6.32321	2.56178e-10	3.57032e-08
ENSDARG00000074501	142.519	-2.12087	0.280894	-7.55043	4.33829e-14	6.45469e-12	FDR<0.05	tnip2	564279	TNFAIP3 interacting protein 2										111.525	-5.27684	0.587286	-8.98513	2.5843e-19	3.66717e-17	FDR<0.05	fam78ab	100002878	family with sequence similarity 78, member Ab														ENSDARG00000090642	33.6834	3.80202	0.6019	6.31671	2.67196e-10	3.69953e-08
ENSDARG00000002745	4421.74	-2.28745	0.303158	-7.54542	4.50822e-14	6.66398e-12	FDR<0.05	tdh	406528	L-threonine dehydrogenase										1782.11	3.72149	0.414904	8.96953	2.97782e-19	4.19814e-17	FDR<0.05	NA	NA	NA														ENSDARG00000071596	23.5735	5.42737	0.859821	6.31221	2.75076e-10	3.7839e-08
ENSDARG00000014746	1183.13	1.59499	0.211578	7.53854	4.75261e-14	6.9799e-12	FDR<0.05	rbfox1	449554	RNA binding fox-1 homolog 1										1599.51	3.23595	0.361129	8.96065	3.22764e-19	4.52098e-17	FDR<0.05	zfhx4	556453	zinc finger homeobox 4														ENSDARG00000105490	30.6357	4.58059	0.726771	6.30265	2.92596e-10	3.99894e-08
ENSDARG00000024295	718.69	-2.46938	0.327987	-7.5289	5.11691e-14	7.46675e-12	FDR<0.05	slc11a2	678623	solute carrier family 11 (proton-coupled divalent metal ion transporter), member 2										477.691	5.68559	0.634607	8.95924	3.26923e-19	4.52939e-17	FDR<0.05	sv2a	568033	synaptic vesicle glycoprotein 2A														ENSDARG00000062277	68.5397	4.16557	0.661739	6.29488	3.07636e-10	4.17755e-08
ENSDARG00000038792	178.701	-4.28292	0.571362	-7.49599	6.57983e-14	9.54033e-12	FDR<0.05	klf17	65238	Kruppel-like factor 17										128.922	6.66249	0.743661	8.95903	3.27536e-19	4.52939e-17	FDR<0.05	adam23a	794175	ADAM metallopeptidase domain 23a														ENSDARG00000061918	828.348	3.22319	0.512736	6.28625	3.25217e-10	4.38815e-08
ENSDARG00000090783	87.3212	-4.56119	0.609224	-7.48688	7.05313e-14	1.01619e-11	FDR<0.05	mfap4	405825	microfibril associated protein 4										1320	3.67326	0.410132	8.95631	3.35737e-19	4.61341e-17	FDR<0.05	dpysl3	553166	dihydropyrimidinase-like 3														ENSDARG00000077569	66.2681	3.85896	0.616826	6.25615	3.94598e-10	5.29062e-08
ENSDARG00000059857	235.894	-4.39801	0.587616	-7.4845	7.18204e-14	1.02825e-11	FDR<0.05	blvra	767661	biliverdin reductase A										80.0981	-5.1982	0.581103	-8.94539	3.70623e-19	5.06075e-17	FDR<0.05	LOC555374	555374	microfibril-associated glycoprotein 4-like														ENSDARG00000061647	395.069	3.58592	0.573396	6.25382	4.00528e-10	5.33634e-08
ENSDARG00000035273	235.529	2.62312	0.350588	7.48204	7.31789e-14	1.04115e-11	FDR<0.05	tmtc2b	555381	transmembrane and tetratricopeptide repeat containing 2b										64.7544	-5.42422	0.606712	-8.94035	3.87947e-19	5.23928e-17	FDR<0.05	ccl35.1	568326	chemokine (C-C motif) ligand 35, duplicate 1														ENSDARG00000102702	112.105	3.54376	0.567524	6.24425	4.25847e-10	5.63821e-08
ENSDARG00000025017	129.118	5.58304	0.747785	7.4661	8.26078e-14	1.168e-11	FDR<0.05	prdm8	406719	PR domain containing 8										237.386	7.54521	0.843966	8.94018	3.88524e-19	5.23928e-17	FDR<0.05	gjd1a	572372	gap junction protein delta 1a														ENSDARG00000070781	28.9389	6.8599	1.10028	6.23468	4.527e-10	5.95652e-08
ENSDARG00000088283	93.2879	-3.84681	0.516122	-7.4533	9.10373e-14	1.27924e-11	FDR<0.05	si:ch73-248e21.5	101885079	si:ch73-248e21.5										136.146	3.90025	0.436887	8.92738	4.36234e-19	5.84635e-17	FDR<0.05	fam189a1	436705	family with sequence similarity 189, member A1														ENSDARG00000093089	26.2747	5.29407	0.850001	6.22831	4.71503e-10	6.16563e-08
ENSDARG00000053301	178.576	2.45719	0.330008	7.44585	9.63204e-14	1.34518e-11	FDR<0.05	insm1b	323882	insulinoma-associated 1b										186.902	6.99823	0.78416	8.9245	4.47722e-19	5.96349e-17	FDR<0.05	sypa	559698	synaptophysin a														ENSDARG00000059690	45.5366	3.1291	0.502542	6.22654	4.76858e-10	6.17701e-08
ENSDARG00000100398	818.459	2.90602	0.390392	7.44385	9.77916e-14	1.3574e-11	FDR<0.05	pax7a	30587	paired box 7a										655.103	-3.96074	0.44415	-8.91756	4.76669e-19	6.31034e-17	FDR<0.05	urod	30617	uroporphyrinogen decarboxylase														ENSDARG00000001994	1277.35	3.87703	0.622706	6.22609	4.78205e-10	6.17701e-08
ENSDARG00000033182	130.674	-2.64611	0.355787	-7.43734	1.02735e-13	1.41737e-11	FDR<0.05	arl4ab	338267	ADP-ribosylation factor-like 4ab										207.096	6.70536	0.752557	8.9101	5.09864e-19	6.70889e-17	FDR<0.05	ppfia3	567230	protein tyrosine phosphatase, receptor type, f polypeptide (PTPRF), interacting protein (liprin), alpha 3														ENSDARG00000087956	101.509	-1.86476	0.299558	-6.22503	4.8147e-10	6.18149e-08
ENSDARG00000045142	212.185	-6.07495	0.817307	-7.43289	1.06251e-13	1.45704e-11	FDR<0.05	hbae5	561790	hemoglobin, alpha embryonic 5										162.945	-5.58056	0.626396	-8.909	5.14943e-19	6.7349e-17	FDR<0.05	samsn1a	336695	SAM domain, SH3 domain and nuclear localisation signals 1a														ENSDARG00000070730	40.2452	4.19468	0.674135	6.22232	4.89863e-10	6.25136e-08
ENSDARG00000100821	333.603	3.80985	0.512637	7.43186	1.07084e-13	1.45968e-11	FDR<0.05	scrt1a	564658	scratch family zinc finger 1a										10840.5	2.46544	0.276859	8.90504	5.33688e-19	6.93826e-17	FDR<0.05	thbs4b	252850	thrombospondin 4b														ENSDARG00000010083	266.189	3.53519	0.568419	6.21933	4.99278e-10	6.33336e-08
ENSDARG00000009131	97.9292	-5.27944	0.711516	-7.41999	1.17133e-13	1.58716e-11	FDR<0.05	NA	NA	NA										242.278	5.95393	0.668714	8.90355	5.40893e-19	6.99008e-17	FDR<0.05	gria2a	170450	glutamate receptor, ionotropic, AMPA 2a														ENSDARG00000027041	376.809	3.07205	0.494947	6.20682	5.40668e-10	6.81756e-08
ENSDARG00000099896	41.4849	-5.66048	0.763053	-7.4182	1.18725e-13	1.5992e-11	FDR<0.05	NA	NA	NA										370.907	6.15875	0.692585	8.89241	5.98001e-19	7.68237e-17	FDR<0.05	si:dkey-40m6.8	562728	si:dkey-40m6.8														ENSDARG00000067725	22.2537	4.5428	0.732335	6.20318	5.53332e-10	6.9252e-08
ENSDARG00000062049	117.237	-3.92803	0.530448	-7.40512	1.31035e-13	1.75464e-11	FDR<0.05	hmha1b	555849	histocompatibility (minor) HA-1 b										160.323	3.39843	0.382839	8.87691	6.87412e-19	8.77906e-17	FDR<0.05	prdm8b	557162	PR domain containing 8b														ENSDARG00000079296	60.125	-3.14119	0.50644	-6.2025	5.55742e-10	6.9252e-08
ENSDARG00000003259	302.124	2.43374	0.32874	7.40323	1.32912e-13	1.76682e-11	FDR<0.05	loxa	404621	lysyl oxidase a										354.754	5.28753	0.596269	8.8677	7.4674e-19	9.48098e-17	FDR<0.05	nbeaa	541373	neurobeachin a														ENSDARG00000098823	47.3678	5.58439	0.901391	6.1953	5.81735e-10	7.20671e-08
ENSDARG00000070818	692.016	3.06813	0.414463	7.40265	1.33497e-13	1.76682e-11	FDR<0.05	pax7b	566533	paired box 7b										559.881	-2.66562	0.300762	-8.86289	7.79687e-19	9.84173e-17	FDR<0.05	selenoj	572182	selenoprotein J														ENSDARG00000029916	28.3692	5.84127	0.944575	6.18402	6.24886e-10	7.69626e-08
ENSDARG00000007362	605.577	-1.66016	0.224329	-7.40054	1.35635e-13	1.78474e-11	FDR<0.05	sft2d1	393343	SFT2 domain containing 1										378.076	4.73001	0.533785	8.86126	7.91161e-19	9.92884e-17	FDR<0.05	NA	NA	NA														ENSDARG00000052769	120.242	4.0842	0.660782	6.18086	6.37551e-10	7.80687e-08
ENSDARG00000100520	25.5286	-4.64751	0.628562	-7.39387	1.42614e-13	1.86579e-11	FDR<0.05	LOC100002392	100002392	chemokine CCL-C17a										210.37	5.94853	0.671438	8.85939	8.0452e-19	1.00385e-16	FDR<0.05	grin1a	767745	glutamate receptor, ionotropic, N-methyl D-aspartate 1a														ENSDARG00000020284	86.4971	2.64598	0.428637	6.17301	6.70025e-10	8.15737e-08
ENSDARG00000025338	424.102	-2.1903	0.296761	-7.3807	1.57463e-13	2.04828e-11	FDR<0.05	hagh	336977	hydroxyacylglutathione hydrolase										1248.35	-1.83522	0.207701	-8.8359	9.9294e-19	1.23187e-16	FDR<0.05	NA	NA	NA														ENSDARG00000091359	132.802	4.05792	0.658079	6.1663	6.99046e-10	8.46205e-08
ENSDARG00000007693	1991.86	-1.68115	0.227876	-7.37745	1.61344e-13	2.08684e-11	FDR<0.05	nfkbiab	323099	nuclear factor of kappa light polypeptide gene enhancer in B-cells inhibitor, alpha b										848.155	4.39301	0.498144	8.81876	1.15739e-18	1.42773e-16	FDR<0.05	LOC563082	563082	complexin-1														ENSDARG00000019451	36.6995	4.47517	0.726683	6.15835	7.35066e-10	8.84752e-08
ENSDARG00000075592	43.0958	-3.81575	0.51734	-7.37571	1.63475e-13	2.10245e-11	FDR<0.05	tnfaip8l2a	723996	tumor necrosis factor, alpha-induced protein 8-like 2a										2924.16	5.17081	0.586429	8.81745	1.17097e-18	1.43633e-16	FDR<0.05	gfap	30646	glial fibrillary acidic protein														ENSDARG00000087364	65.8765	4.09862	0.665655	6.15727	7.40093e-10	8.8577e-08
ENSDARG00000013460	135.055	3.64136	0.494524	7.36337	1.79322e-13	2.29331e-11	FDR<0.05	wfikkn2a	564992	info WAP, follistatin/kazal, immunoglobulin, kunitz and netrin domain containing 2a										143.743	7.27958	0.825886	8.81426	1.20478e-18	1.4695e-16	FDR<0.05	vsnl1b	561162	visinin-like 1b														ENSDARG00000079251	26.6373	4.86881	0.791348	6.15255	7.62464e-10	9.07418e-08
ENSDARG00000078468	3497.32	2.38326	0.324135	7.35268	1.94266e-13	2.47054e-11	FDR<0.05	fap	565888	fibroblast activation protein, alpha										266.349	-6.58803	0.748275	-8.80429	1.31678e-18	1.59713e-16	FDR<0.05	slc6a22.2	561024	solute carrier family 6 member 22, tandem duplicate 2														ENSDARG00000043864	92.4461	4.45661	0.724791	6.14881	7.8066e-10	9.23883e-08
ENSDARG00000011376	143.087	-3.55949	0.484994	-7.33926	2.14777e-13	2.71621e-11	FDR<0.05	dnase1l4.2	393843	deoxyribonuclease 1 like 4, tandem duplicate 2										170.227	-2.90408	0.330153	-8.79616	1.4158e-18	1.70769e-16	FDR<0.05	ing5a	792168	inhibitor of growth family, member 5a														ENSDARG00000078327	35.621	7.1323	1.16387	6.12807	8.89513e-10	1.04686e-07
ENSDARG00000020946	253.53	2.33777	0.31932	7.3211	2.45952e-13	3.09329e-11	FDR<0.05	auts2b	100150849	autism susceptibility candidate 2b										2047.75	5.66607	0.645049	8.78394	1.5784e-18	1.88852e-16	FDR<0.05	elavl3	30732	ELAV like neuron-specific RNA binding protein 3														ENSDARG00000068323	126.583	3.15232	0.514666	6.12499	9.06919e-10	1.06145e-07
ENSDARG00000044039	72.4885	-2.97486	0.406591	-7.31658	2.54365e-13	3.18152e-11	FDR<0.05	stx11a	405846	syntaxin 11a										105.678	-4.48347	0.510436	-8.78361	1.58312e-18	1.88852e-16	FDR<0.05	si:dkey-27i16.2	100005903	si:dkey-27i16.2														ENSDARG00000039502	58.0797	5.2029	0.850178	6.11978	9.37032e-10	1.09066e-07
ENSDARG00000075343	387.897	2.78597	0.381843	7.29611	2.96199e-13	3.68452e-11	FDR<0.05	csf1a	100004617	colony stimulating factor 1a (macrophage)										1467.81	3.39882	0.387308	8.77549	1.70166e-18	2.00849e-16	FDR<0.05	gpm6ab	407734	glycoprotein M6Ab														ENSDARG00000009281	122.831	4.89099	0.800031	6.1135	9.74686e-10	1.12829e-07
ENSDARG00000101635	575.122	1.75297	0.24117	7.26858	3.63287e-13	4.49449e-11	FDR<0.05	dact1	405799	dishevelled-binding antagonist of beta-catenin 1										1279.12	3.8687	0.440855	8.77545	1.70218e-18	2.00849e-16	FDR<0.05	si:ch73-386h18.1	563768	si:ch73-386h18.1														ENSDARG00000034522	60.7151	3.07311	0.502997	6.1096	9.98786e-10	1.14991e-07
ENSDARG00000035151	25.7607	-4.5779	0.630484	-7.26093	3.84447e-13	4.73056e-11	FDR<0.05	si:dkey-261j4.3	555453	si:dkey-261j4.3										369.589	-3.26116	0.371724	-8.77307	1.73862e-18	2.04039e-16	FDR<0.05	tmem14ca	751728	transmembrane protein 14Ca														ENSDARG00000079161	135.98	4.01189	0.657443	6.10227	1.04574e-09	1.19746e-07
ENSDARG00000071437	82.2353	-3.77216	0.520358	-7.24916	4.19354e-13	5.11846e-11	FDR<0.05	NA	NA	NA										597.08	4.09992	0.467774	8.76476	1.87178e-18	2.17775e-16	FDR<0.05	tmem59l	406646	transmembrane protein 59-like														ENSDARG00000106027	24.8021	3.83952	0.629346	6.10081	1.05532e-09	1.20193e-07
ENSDARG00000062977	60.8909	-2.36143	0.325768	-7.2488	4.20468e-13	5.11846e-11	FDR<0.05	samd13	767772	sterile alpha motif domain containing 13										154.3	-3.42364	0.390625	-8.76452	1.87572e-18	2.17775e-16	FDR<0.05	irf7	393650	interferon regulatory factor 7														ENSDARG00000032565	55.7789	4.72739	0.775005	6.09982	1.06187e-09	1.20287e-07
ENSDARG00000088984	700.817	2.27203	0.31404	7.23483	4.66117e-13	5.64398e-11	FDR<0.05	cep131	563066	centrosomal protein 131										232.12	5.37819	0.614127	8.75746	1.99707e-18	2.30629e-16	FDR<0.05	atcaya	565827	ataxia, cerebellar, Cayman type a														ENSDARG00000029114	370.907	4.04939	0.663946	6.09898	1.0675e-09	1.20287e-07
ENSDARG00000054363	57.3033	-3.53308	0.488705	-7.22948	4.8485e-13	5.83975e-11	FDR<0.05	si:zfos-464b6.2	794433	si:zfos-464b6.2										224.307	-1.97883	0.226187	-8.74861	2.16001e-18	2.47289e-16	FDR<0.05	desi1b	793871	desumoylating isopeptidase 1b														ENSDARG00000087386	140.694	4.66183	0.764798	6.0955	1.09095e-09	1.22279e-07
ENSDARG00000012248	540.524	1.89753	0.262528	7.22789	4.90569e-13	5.87754e-11	FDR<0.05	rgma	414272	repulsive guidance molecule family member a										212.185	-7.68097	0.877986	-8.74839	2.16411e-18	2.47289e-16	FDR<0.05	hbae5	561790	hemoglobin, alpha embryonic 5														ENSDARG00000062531	195.071	3.24432	0.532969	6.08727	1.14853e-09	1.28055e-07
ENSDARG00000062174	312.488	3.67968	0.509916	7.21624	5.34438e-13	6.3696e-11	FDR<0.05	cacnb4b	678560	calcium channel, voltage-dependent, beta 4b subunit										43.0958	-6.05522	0.692245	-8.74722	2.18671e-18	2.48564e-16	FDR<0.05	tnfaip8l2a	723996	tumor necrosis factor, alpha-induced protein 8-like 2a														ENSDARG00000060711	155.007	4.18741	0.688089	6.08556	1.16083e-09	1.28749e-07
ENSDARG00000001676	569.653	2.47489	0.343661	7.20153	5.95391e-13	7.05911e-11	FDR<0.05	gpm6bb	503756	glycoprotein M6Bb										214.28	6.05448	0.692807	8.73906	2.35062e-18	2.65804e-16	FDR<0.05	atp2b3a	436745	ATPase, Ca transporting, plasma membrane 3a														ENSDARG00000062347	207.854	3.89511	0.640154	6.08464	1.16752e-09	1.28816e-07
ENSDARG00000037554	27.5291	-4.15219	0.576653	-7.2005	5.99912e-13	7.07585e-11	FDR<0.05	arhgef3l	553761	Rho guanine nucleotide exchange factor (GEF) 3, like										55.9243	-5.95669	0.681704	-8.73794	2.37407e-18	2.67064e-16	FDR<0.05	themis	555433	thymocyte selection associated														ENSDARG00000038981	34.9771	6.03281	0.991641	6.08366	1.17467e-09	1.28933e-07
ENSDARG00000059682	147.703	-6.25115	0.870009	-7.18515	6.71344e-13	7.87756e-11	FDR<0.05	slc43a3a	572234	solute carrier family 43, member 3a										214.714	5.43935	0.623181	8.72837	2.58369e-18	2.89146e-16	FDR<0.05	map1b	559032	microtubule-associated protein 1B														ENSDARG00000062376	77.2513	4.56502	0.752072	6.06992	1.27973e-09	1.39741e-07
ENSDARG00000014201	645.878	3.76183	0.523684	7.18339	6.80024e-13	7.92482e-11	FDR<0.05	otpa	560759	orthopedia homeobox a										571.09	3.90671	0.44801	8.72015	2.77828e-18	3.0933e-16	FDR<0.05	hoxc13b	58063	homeobox C13b														ENSDARG00000053665	33.356	4.10449	0.676581	6.06652	1.30713e-09	1.41829e-07
ENSDARG00000099812	132.476	4.4527	0.6199	7.18293	6.82334e-13	7.92482e-11	FDR<0.05	si:dkey-31f5.11	335883	si:dkey-31f5.11										2338.71	1.51315	0.173575	8.71753	2.84341e-18	3.14966e-16	FDR<0.05	daam1b	560060	dishevelled associated activator of morphogenesis 1b														ENSDARG00000051852	66.1159	4.02334	0.663273	6.06589	1.31224e-09	1.41829e-07
ENSDARG00000103102	180.76	2.98041	0.415081	7.1803	6.95611e-13	8.03801e-11	FDR<0.05	NA	NA	NA										393.574	6.19598	0.711531	8.70796	3.09403e-18	3.40988e-16	FDR<0.05	slc32a1	798575	solute carrier family 32 (GABA vesicular transporter), member 1														ENSDARG00000031343	242.221	2.72251	0.449254	6.06007	1.36063e-09	1.46312e-07
ENSDARG00000076189	67.5905	-3.64731	0.508356	-7.17471	7.24584e-13	8.33053e-11	FDR<0.05	ccdc88b	100330741	coiled-coil domain containing 88B										157.919	-5.47192	0.628542	-8.70573	3.15538e-18	3.45992e-16	FDR<0.05	itgb2	557797	integrin, beta 2														ENSDARG00000058701	14.9962	8.18775	1.35148	6.05838	1.37502e-09	1.46648e-07
ENSDARG00000019763	26.0143	-3.24238	0.45202	-7.1731	7.33181e-13	8.387e-11	FDR<0.05	acp5a	406801	acid phosphatase 5a, tartrate resistant										311.139	4.18003	0.480495	8.69942	3.33586e-18	3.63944e-16	FDR<0.05	epha4b	64270	eph receptor A4b														ENSDARG00000104139	238.849	3.27769	0.541044	6.05808	1.37759e-09	1.46648e-07
ENSDARG00000012066	8715.46	1.05053	0.146825	7.15497	8.36884e-13	9.52541e-11	FDR<0.05	dcn	64698	decorin										34.7806	-4.40177	0.506176	-8.69612	3.43416e-18	3.72795e-16	FDR<0.05	grap2a	550452	GRB2-related adaptor protein 2a														ENSDARG00000098936	542.603	4.2477	0.701334	6.05659	1.39033e-09	1.47264e-07
ENSDARG00000097420	40.1716	-5.53614	0.774507	-7.14795	8.80813e-13	9.97554e-11	FDR<0.05	NA	NA	NA										183.627	4.75749	0.547215	8.69401	3.49882e-18	3.77925e-16	FDR<0.05	ube2ql1	557472	ubiquitin-conjugating enzyme E2Q family-like 1														ENSDARG00000105529	72.4655	3.39095	0.559956	6.05574	1.39771e-09	1.47308e-07
ENSDARG00000055186	47.4119	-4.73702	0.662861	-7.14632	8.91335e-13	1.00447e-10	FDR<0.05	ccr9a	553366	chemokine (C-C motif) receptor 9a										280.913	7.23391	0.832215	8.69236	3.54986e-18	3.8154e-16	FDR<0.05	zgc:153426	767746	zgc:153426														ENSDARG00000023445	80.1637	5.61457	0.928307	6.04818	1.46491e-09	1.52958e-07
ENSDARG00000026655	1141.18	-3.84259	0.537906	-7.14362	9.09031e-13	1.01582e-10	FDR<0.05	tspo	450011	translocator protein										181.797	6.49004	0.746953	8.68868	3.6666e-18	3.92146e-16	FDR<0.05	clip3	562450	CAP-GLY domain containing linker protein 3														ENSDARG00000079491	77.6053	4.71782	0.780052	6.04809	1.46575e-09	1.52958e-07
ENSDARG00000013477	102.422	-7.4935	1.04901	-7.14343	9.10331e-13	1.01582e-10	FDR<0.05	gata1a	30481	GATA binding protein 1a										119.186	5.17322	0.595859	8.68195	3.89024e-18	4.14024e-16	FDR<0.05	nptna	368305	neuroplastin a														ENSDARG00000015003	254.646	3.10967	0.514548	6.04349	1.50813e-09	1.56609e-07
ENSDARG00000099690	29.5057	-4.8609	0.681337	-7.13435	9.72445e-13	1.07984e-10	FDR<0.05	vaspa	555805	vasodilator stimulated phosphoprotein a										109.035	-6.68186	0.770469	-8.67246	4.22879e-18	4.4786e-16	FDR<0.05	cfbl	792472	complement factor b-like														ENSDARG00000008407	312.382	2.38235	0.394366	6.04096	1.53204e-09	1.58316e-07
ENSDARG00000044695	1921.63	2.10334	0.295219	7.12466	1.0434e-12	1.15301e-10	FDR<0.05	ccdc80l2	796417	coiled-coil domain containing 80 like 2										429.925	6.22238	0.718345	8.66211	4.63105e-18	4.88081e-16	FDR<0.05	pou3f2b	30397	POU class 3 homeobox 2b														ENSDARG00000075491	65.2616	4.38256	0.725856	6.03777	1.56254e-09	1.60684e-07
ENSDARG00000071601	114.632	-3.25876	0.458128	-7.1132	1.13381e-12	1.24686e-10	FDR<0.05	pvalb9	360209	parvalbumin 9										97.5986	6.41186	0.742032	8.64094	5.57528e-18	5.84758e-16	FDR<0.05	frmpd3	798302	FERM and PDZ domain containing 3														ENSDARG00000004580	133.657	4.36456	0.723946	6.02886	1.65125e-09	1.68986e-07
ENSDARG00000060753	369.838	2.24602	0.316085	7.10574	1.19677e-12	1.30977e-10	FDR<0.05	pear1	571812	platelet endothelial aggregation receptor 1										164.956	4.44205	0.514379	8.63575	5.83433e-18	6.08987e-16	FDR<0.05	si:dkey-280e21.3	557118	si:dkey-280e21.3														ENSDARG00000063544	44.5319	3.56494	0.591892	6.02295	1.71267e-09	1.74429e-07
ENSDARG00000022531	828.697	3.14018	0.442442	7.09739	1.27133e-12	1.38472e-10	FDR<0.05	ntn1b	30192	netrin 1b										110.952	5.83794	0.676332	8.63177	6.0409e-18	6.27531e-16	FDR<0.05	gpr186	796164	G protein-coupled receptor 186														ENSDARG00000060639	388.842	4.06549	0.6754	6.01939	1.75076e-09	1.76881e-07
ENSDARG00000093074	22.2042	-4.87586	0.687065	-7.09665	1.27817e-12	1.38554e-10	FDR<0.05	si:ch211-139g16.8	101885410	si:ch211-139g16.8										109.867	2.062	0.239075	8.62491	6.41415e-18	6.63132e-16	FDR<0.05	hoxc6b	58045	homeobox C6b														ENSDARG00000079891	250.511	2.60936	0.433511	6.01914	1.75345e-09	1.76881e-07
ENSDARG00000074441	186.796	-5.252	0.740426	-7.09321	1.31036e-12	1.41369e-10	FDR<0.05	gp1bb	798998	glycoprotein Ib (platelet), beta polypeptide										568.955	-1.953	0.226669	-8.61609	6.92774e-18	7.12835e-16	FDR<0.05	svila	30112	supervillin a														ENSDARG00000052748	64.5554	2.67359	0.444572	6.01385	1.81173e-09	1.81894e-07
ENSDARG00000006468	34.7806	-2.93908	0.414422	-7.09199	1.32193e-12	1.41946e-10	FDR<0.05	grap2a	550452	GRB2-related adaptor protein 2a										490.323	-3.53259	0.410189	-8.6121	7.17367e-18	7.34658e-16	FDR<0.05	uros	404731	uroporphyrinogen III synthase														ENSDARG00000055698	83.782	4.196	0.697816	6.01304	1.82077e-09	1.81939e-07
ENSDARG00000095339	384.146	2.36796	0.333985	7.09001	1.34106e-12	1.43323e-10	FDR<0.05	NA	NA	NA										245.912	5.38613	0.62576	8.60734	7.4773e-18	7.62158e-16	FDR<0.05	camk2d2	436815	calcium/calmodulin-dependent protein kinase (CaM kinase) II delta 2														ENSDARG00000076299	237.372	-1.78878	0.297574	-6.01121	1.84139e-09	1.83137e-07
ENSDARG00000016607	105.796	-2.08258	0.294109	-7.08098	1.4314e-12	1.52263e-10	FDR<0.05	echdc2	338247	enoyl CoA hydratase domain containing 2										123.375	5.56858	0.64718	8.60437	7.67372e-18	7.78524e-16	FDR<0.05	si:dkey-175g6.2	793455	si:dkey-175g6.2														ENSDARG00000056015	1317.88	2.70335	0.45047	6.00117	1.959e-09	1.93923e-07
ENSDARG00000101146	267.077	-6.38632	0.902574	-7.07567	1.48726e-12	1.57469e-10	FDR<0.05	LOC101886098	101886098	Fc receptor-like protein 5										63.6869	-4.53223	0.527318	-8.59486	8.33673e-18	8.41855e-16	FDR<0.05	zgc:64051	393342	zgc:64051														ENSDARG00000079500	63.9771	4.38007	0.730109	5.9992	1.98295e-09	1.95381e-07
ENSDARG00000078193	21.5989	-4.68363	0.662851	-7.06588	1.59596e-12	1.68197e-10	FDR<0.05	si:ch211-67e16.3	100004440	si:ch211-67e16.3										41.9542	-4.08426	0.475419	-8.59087	8.63139e-18	8.67574e-16	FDR<0.05	si:dkey-192g7.3	100321723	si:dkey-192g7.3														ENSDARG00000063056	20.1149	7.8007	1.30153	5.99349	2.05386e-09	2.00936e-07
ENSDARG00000035557	1135.93	-1.81589	0.257037	-7.06469	1.60971e-12	1.68864e-10	FDR<0.05	gabarapa	326974	GABA(A) receptor-associated protein a										171.332	2.54145	0.296037	8.58491	9.09058e-18	9.09518e-16	FDR<0.05	si:ch211-288d18.1	558401	si:ch211-288d18.1														ENSDARG00000076500	33.6356	2.8058	0.468169	5.99314	2.0583e-09	2.00936e-07
ENSDARG00000034013	1066.66	1.82877	0.259119	7.05767	1.69314e-12	1.76801e-10	FDR<0.05	rgmd	321842	RGM domain family, member D										265.743	5.75953	0.6711	8.58222	9.30616e-18	9.26817e-16	FDR<0.05	cntnap2b	563345	contactin associated protein like 2b														ENSDARG00000077608	34.284	4.89561	0.81731	5.9899	2.09968e-09	2.04035e-07
ENSDARG00000100372	370.112	-2.55923	0.362795	-7.05422	1.73575e-12	1.80423e-10	FDR<0.05	alad	550338	aminolevulinate dehydratase										366.707	3.94776	0.46017	8.57893	9.57613e-18	9.49349e-16	FDR<0.05	hoxd3a	30349	homeobox D3a														ENSDARG00000074564	41.6683	3.17309	0.529939	5.98764	2.12903e-09	2.05291e-07
ENSDARG00000078865	725.707	1.66075	0.23606	7.03529	1.98847e-12	2.05753e-10	FDR<0.05	cxxc5a	557911	CXXC finger protein 5a										56.1529	-3.23164	0.377515	-8.56031	1.12569e-17	1.1109e-15	FDR<0.05	ripk3	100004555	receptor-interacting serine-threonine kinase 3														ENSDARG00000097897	130.061	2.3306	0.389249	5.98742	2.13199e-09	2.05291e-07
ENSDARG00000037760	801.705	3.2046	0.455657	7.03293	2.02247e-12	2.07833e-10	FDR<0.05	uncx4.1	553947	Unc4.1 homeobox (C. elegans)										197.048	5.56504	0.650391	8.55645	1.16396e-17	1.14347e-15	FDR<0.05	fmn2b	566432	formin 2b														ENSDARG00000061421	21.7421	5.67692	0.948341	5.98615	2.14861e-09	2.05955e-07
ENSDARG00000098761	92.8935	-3.68641	0.524188	-7.03262	2.02684e-12	2.07833e-10	FDR<0.05	rgs2	436935	regulator of G protein signaling 2										375.469	3.81335	0.445835	8.55328	1.19639e-17	1.17004e-15	FDR<0.05	dclk2a	572548	doublecortin-like kinase 2a														ENSDARG00000024865	140.055	4.48077	0.749474	5.97855	2.25137e-09	2.14833e-07
ENSDARG00000013655	1647.24	-1.32395	0.188716	-7.0156	2.28966e-12	2.3373e-10	FDR<0.05	tpd52l2b	322103	tumor protein D52-like 2b										851.476	5.23093	0.612057	8.54648	1.26901e-17	1.23549e-15	FDR<0.05	LOC100537384	100537384	POU domain, class 2, transcription factor 2														ENSDARG00000035868	190.255	2.1018	0.351911	5.97253	2.33596e-09	2.21905e-07
ENSDARG00000044569	498.403	2.48672	0.354524	7.01425	2.31193e-12	2.3495e-10	FDR<0.05	cldn19	550431	claudin 19										65.6475	-5.43318	0.636221	-8.53978	1.34479e-17	1.30342e-15	FDR<0.05	igfbp5a	795084	insulin-like growth factor binding protein 5a														ENSDARG00000063314	70.6131	2.98642	0.500806	5.96323	2.47293e-09	2.33868e-07
ENSDARG00000044326	95.1504	-5.36173	0.765161	-7.00732	2.4292e-12	2.45771e-10	FDR<0.05	NA	NA	NA										509.76	-2.73067	0.319913	-8.53566	1.39356e-17	1.3447e-15	FDR<0.05	gpx1a	352926	glutathione peroxidase 1a														ENSDARG00000070539	34.487	4.90451	0.823002	5.95929	2.53335e-09	2.38518e-07
ENSDARG00000003113	595.484	-2.86725	0.409501	-7.0018	2.52686e-12	2.5452e-10	FDR<0.05	ada	436919	adenosine deaminase										1991.86	-1.94305	0.228159	-8.51624	1.64817e-17	1.57929e-15	FDR<0.05	nfkbiab	323099	nuclear factor of kappa light polypeptide gene enhancer in B-cells inhibitor, alpha b														ENSDARG00000009941	59.1643	3.97436	0.667055	5.95806	2.55245e-09	2.38694e-07
ENSDARG00000098293	105.678	-3.40769	0.486836	-6.99967	2.56563e-12	2.57287e-10	FDR<0.05	si:dkey-27i16.2	100005903	si:dkey-27i16.2										114.632	-4.00745	0.470577	-8.51603	1.65123e-17	1.57929e-15	FDR<0.05	pvalb9	360209	parvalbumin 9														ENSDARG00000025728	40.2028	7.79043	1.30762	5.95772	2.55776e-09	2.38694e-07
ENSDARG00000004621	1467.81	2.70897	0.387476	6.99133	2.72289e-12	2.71859e-10	FDR<0.05	gpm6ab	407734	glycoprotein M6Ab										298.522	2.89344	0.340439	8.49913	1.91014e-17	1.81891e-15	FDR<0.05	dab2ipa	100002454	DAB2 interacting protein a														ENSDARG00000053431	91.534	4.02567	0.675922	5.95582	2.58776e-09	2.40434e-07
ENSDARG00000104472	2364.82	-2.69995	0.386246	-6.99025	2.74398e-12	2.72768e-10	FDR<0.05	NA	NA	NA										264.269	-3.42525	0.403749	-8.48362	2.18293e-17	2.06885e-15	FDR<0.05	arl4aa	393834	ADP-ribosylation factor-like 4aa														ENSDARG00000093091	18.2047	4.43919	0.745561	5.95416	2.61407e-09	2.41819e-07
ENSDARG00000096905	347.825	-2.51095	0.359473	-6.9851	2.84653e-12	2.81732e-10	FDR<0.05	si:ch73-23l24.1	100334274	si:ch73-23l24.1										226.545	-4.73053	0.557638	-8.48316	2.19168e-17	2.06885e-15	FDR<0.05	cdh17	378452	cadherin 17, LI cadherin (liver-intestine)														ENSDARG00000056659	117.258	3.47272	0.583597	5.95054	2.67259e-09	2.46157e-07
ENSDARG00000075538	86.0633	-2.37489	0.340202	-6.98084	2.93424e-12	2.88513e-10	FDR<0.05	zgc:163061	100037379	zgc:163061										433.833	6.17474	0.728288	8.47843	2.28244e-17	2.1452e-15	FDR<0.05	fez1	406705	fasciculation and elongation protein zeta 1 (zygin I)														ENSDARG00000006923	48.8648	5.6849	0.955833	5.94759	2.72127e-09	2.49556e-07
ENSDARG00000055075	568.955	-1.57508	0.225639	-6.98054	2.94039e-12	2.88513e-10	FDR<0.05	svila	30112	supervillin a										192.508	5.97254	0.704717	8.47509	2.34899e-17	2.19238e-15	FDR<0.05	nova1	555590	neuro-oncological ventral antigen 1														ENSDARG00000012426	66.8817	5.38744	0.906124	5.94559	2.7547e-09	2.51055e-07
ENSDARG00000044073	590.691	-1.7184	0.246204	-6.97959	2.96042e-12	2.89232e-10	FDR<0.05	fuca2	445487	alpha-L-fucosidase 2										47.5509	-5.7076	0.673476	-8.47485	2.35385e-17	2.19238e-15	FDR<0.05	fermt3b	393878	fermitin family member 3b														ENSDARG00000076754	178.979	1.57602	0.265098	5.94506	2.76363e-09	2.51055e-07
ENSDARG00000026236	262.371	2.16096	0.310017	6.97046	3.15912e-12	3.07325e-10	FDR<0.05	zgc:56585	393297	zgc:56585										440.046	5.59358	0.660057	8.4744	2.36293e-17	2.19238e-15	FDR<0.05	rtn1b	327065	reticulon 1b														ENSDARG00000016526	307.247	2.82666	0.475509	5.94449	2.77317e-09	2.51055e-07
ENSDARG00000023188	203.42	-3.72194	0.53434	-6.9655	3.27233e-12	3.16984e-10	FDR<0.05	lcp1	30583	lymphocyte cytosolic protein 1 (L-plastin)										1263.76	6.6348	0.782992	8.47365	2.37831e-17	2.19726e-15	FDR<0.05	slc1a2b	335836	solute carrier family 1 (glial high affinity glutamate transporter), member 2b														ENSDARG00000020231	25.7737	3.63825	0.612195	5.94296	2.79927e-09	2.51928e-07
ENSDARG00000071224	1120.96	1.88802	0.27115	6.963	3.33097e-12	3.19835e-10	FDR<0.05	si:ch211-133n4.4	559260	si:ch211-133n4.4										926.865	3.15955	0.37354	8.4584	2.71074e-17	2.49377e-15	FDR<0.05	adamts3	102467218	ADAM metallopeptidase with thrombospondin type 1 motif, 3														ENSDARG00000087704	86.4901	3.11336	0.523911	5.94253	2.8066e-09	2.51928e-07
ENSDARG00000091029	99.0839	-4.6964	0.674518	-6.9626	3.34048e-12	3.19835e-10	FDR<0.05	phox2bb	544654	paired-like homeobox 2bb										122.712	7.16302	0.84702	8.45673	2.74991e-17	2.51913e-15	FDR<0.05	si:dkey-12h9.6	569780	si:dkey-12h9.6														ENSDARG00000100592	21.4985	5.62631	0.947088	5.94063	2.83921e-09	2.5378e-07
ENSDARG00000103732	433.371	4.54205	0.652363	6.96246	3.34391e-12	3.19835e-10	FDR<0.05	plp1a	64264	proteolipid protein 1a										265.998	-6.61703	0.783128	-8.44948	2.92601e-17	2.66919e-15	FDR<0.05	si:ch211-262i1.3	567688	si:ch211-262i1.3														ENSDARG00000078998	42.4461	3.62426	0.610624	5.93533	2.93257e-09	2.61023e-07
ENSDARG00000025903	55.2788	-2.59455	0.372831	-6.95905	3.42575e-12	3.26292e-10	FDR<0.05	lgals9l1	337597	lectin, galactoside-binding, soluble, 9 (galectin 9)-like 1										679.756	-2.05255	0.242945	-8.44865	2.9468e-17	2.6769e-15	FDR<0.05	mhc1zba	791453	major histocompatibility complex class I ZBA														ENSDARG00000056753	103.831	4.17559	0.703942	5.93173	2.99761e-09	2.65696e-07
ENSDARG00000005821	30.6565	-3.24238	0.465996	-6.95796	3.45226e-12	3.27447e-10	FDR<0.05	ncf2	562473	neutrophil cytosolic factor 2										120.138	5.87302	0.695657	8.4424	3.10893e-17	2.81242e-15	FDR<0.05	syn1	570672	synapsin I														ENSDARG00000067999	40.7186	5.69614	0.962503	5.91805	3.25787e-09	2.87561e-07
ENSDARG00000057789	3373.16	-5.38522	0.774667	-6.95166	3.61006e-12	3.40936e-10	FDR<0.05	lyz	677744	lysozyme										106.439	4.72743	0.560638	8.43223	3.3915e-17	3.0546e-15	FDR<0.05	chrna2a	678575	cholinergic receptor, nicotinic, alpha 2a (neuronal)														ENSDARG00000073704	61.3542	4.73646	0.801372	5.91044	3.41198e-09	2.99914e-07
ENSDARG00000061551	133.82	-3.43439	0.494078	-6.9511	3.62443e-12	3.40936e-10	FDR<0.05	rap1gap2a	561339	RAP1 GTPase activating protein 2a										569.653	2.89524	0.343373	8.43177	3.40479e-17	3.0546e-15	FDR<0.05	gpm6bb	503756	glycoprotein M6Bb														ENSDARG00000100145	146.116	4.76469	0.806505	5.90783	3.4665e-09	3.03447e-07
ENSDARG00000102976	197.801	3.02627	0.435618	6.94707	3.72938e-12	3.49364e-10	FDR<0.05	uncx	798510	UNC homeobox										132.476	5.21581	0.618836	8.42841	3.50387e-17	3.13056e-15	FDR<0.05	si:dkey-31f5.11	335883	si:dkey-31f5.11														ENSDARG00000042114	45.3421	4.21831	0.714202	5.90633	3.49821e-09	3.04963e-07
ENSDARG00000004262	81.3949	-2.76715	0.399367	-6.92885	4.24286e-12	3.95838e-10	FDR<0.05	cyp46a1.2	393433	cytochrome P450, family 46, subfamily A, polypeptide 1, tandem duplicate 2										366.244	-5.39514	0.640242	-8.42671	3.55507e-17	3.16328e-15	FDR<0.05	zgc:173915	100126122	zgc:173915														ENSDARG00000029952	128.699	1.98087	0.336074	5.89415	3.76626e-09	3.26128e-07
ENSDARG00000003017	1017.86	-1.73015	0.249902	-6.92333	4.41148e-12	4.0989e-10	FDR<0.05	ube2al	325470	ubiquitin conjugating enzyme E2 A, like										181.306	5.19903	0.617043	8.42571	3.58568e-17	3.1775e-15	FDR<0.05	nrxn3a	563598	neurexin 3a														ENSDARG00000088514	66091.4	2.30241	0.390643	5.8939	3.77177e-09	3.26128e-07
ENSDARG00000058003	779.29	2.65722	0.383981	6.92018	4.51067e-12	4.17402e-10	FDR<0.05	wfdc1	560860	WAP four-disulfide core domain 1										229.56	6.83691	0.812262	8.41713	3.85818e-17	3.40508e-15	FDR<0.05	slc6a1b	492490	solute carrier family 6 (neurotransmitter transporter), member 1b														ENSDARG00000090564	43.5102	6.35497	1.07954	5.88671	3.93964e-09	3.39257e-07
ENSDARG00000104399	126.219	-3.60912	0.522043	-6.91346	4.72984e-12	4.35911e-10	FDR<0.05	LOC100150882	100150882	uncharacterized LOC100150882										1166.97	-1.97672	0.234868	-8.4163	3.88555e-17	3.41535e-15	FDR<0.05	chmp5b	393351	charged multivesicular body protein 5b														ENSDARG00000044975	115.435	-2.0724	0.352139	-5.88516	3.97661e-09	3.41054e-07
ENSDARG00000026531	2092.81	1.59635	0.231089	6.90793	4.91767e-12	4.51395e-10	FDR<0.05	alcama	30194	activated leukocyte cell adhesion molecule a										235.894	-5.00058	0.594546	-8.41076	4.07363e-17	3.55482e-15	FDR<0.05	blvra	767661	biliverdin reductase A														ENSDARG00000071375	119.002	4.2303	0.719958	5.87576	4.20905e-09	3.57396e-07
ENSDARG00000094485	44.5691	-4.21741	0.610724	-6.9056	4.99926e-12	4.57041e-10	FDR<0.05	si:dkey-27h10.2	100150349	si:dkey-27h10.2										252.212	-3.46291	0.411729	-8.41066	4.07696e-17	3.55482e-15	FDR<0.05	ndrg1a	792085	N-myc downstream regulated 1a														ENSDARG00000040198	50.4909	5.68479	0.967518	5.87565	4.21197e-09	3.57396e-07
ENSDARG00000012076	473.407	-2.94995	0.428175	-6.88958	5.59559e-12	5.09512e-10	FDR<0.05	apoa1a	30355	apolipoprotein A-Ia										621.447	2.01327	0.23961	8.40231	4.37781e-17	3.80187e-15	FDR<0.05	klhl29	100537703	kelch like family member 29														ENSDARG00000006832	118.026	4.25091	0.723507	5.87542	4.21776e-09	3.57396e-07
ENSDARG00000106231	25.7149	-3.75001	0.544557	-6.88634	5.72466e-12	5.19188e-10	FDR<0.05	NA	NA	NA										614.033	6.47646	0.770914	8.40101	4.42664e-17	3.82896e-15	FDR<0.05	stmn2b	100003563	stathmin 2b														ENSDARG00000039095	114.893	-3.87938	0.66149	-5.86461	4.50187e-09	3.79951e-07
ENSDARG00000020606	81.4306	-5.19584	0.754896	-6.88285	5.86658e-12	5.29947e-10	FDR<0.05	nfe2	317765	nuclear factor, erythroid 2										92.4574	-5.47552	0.652549	-8.39096	4.82185e-17	4.13699e-15	FDR<0.05	cx32.2	566647	connexin 32.2														ENSDARG00000068745	129.398	3.72914	0.636187	5.8617	4.58152e-09	3.83315e-07
ENSDARG00000016769	79.8829	2.6652	0.387316	6.8812	5.93511e-12	5.34019e-10	FDR<0.05	sgtb	431772	small glutamine-rich tetratricopeptide repeat (TPR)-containing, beta										225.639	5.35371	0.638066	8.39052	4.83977e-17	4.13699e-15	FDR<0.05	ppp3ca	794574	protein phosphatase 3, catalytic subunit, alpha isozyme														ENSDARG00000044719	138.282	3.80627	0.649379	5.8614	4.58984e-09	3.83315e-07
ENSDARG00000009886	104.41	-1.50167	0.218627	-6.86865	6.48103e-12	5.80843e-10	FDR<0.05	rnf114	414843	ring finger protein 114										282.82	3.9984	0.476538	8.39052	4.83992e-17	4.13699e-15	FDR<0.05	spock2	100320541	sparc/osteonectin, cwcv and kazal-like domains proteoglycan (testican) 2														ENSDARG00000013000	59.2311	3.73044	0.636466	5.86118	4.59602e-09	3.83315e-07
ENSDARG00000055365	149.024	-2.63782	0.384762	-6.85572	7.09541e-12	6.33412e-10	FDR<0.05	si:dkey-25e12.3	678527	si:dkey-25e12.3										161.018	3.57997	0.426878	8.3864	5.01255e-17	4.26774e-15	FDR<0.05	elmo2	100006857	engulfment and cell motility 2														ENSDARG00000007824	289.175	3.68751	0.629319	5.85953	4.6419e-09	3.85624e-07
ENSDARG00000015876	170.724	5.10891	0.74539	6.85401	7.18089e-12	6.37492e-10	FDR<0.05	NA	NA	NA										307.872	2.95685	0.352719	8.38303	5.1582e-17	4.3746e-15	FDR<0.05	pak1	373103	p21 protein (Cdc42/Rac)-activated kinase 1														ENSDARG00000097110	29.1092	5.57113	0.950911	5.85872	4.66436e-09	3.85975e-07
ENSDARG00000042332	118.8	-2.44459	0.356682	-6.85369	7.19713e-12	6.37492e-10	FDR<0.05	plin2	794841	perilipin 2										542.603	6.01658	0.718262	8.37658	5.44877e-17	4.60305e-15	FDR<0.05	kif5aa	566086	kinesin family member 5A, a														ENSDARG00000104664	262.248	4.30649	0.735565	5.85468	4.7794e-09	3.93957e-07
ENSDARG00000054837	30.929	-3.42454	0.499804	-6.85176	7.29464e-12	6.43625e-10	FDR<0.05	zgc:136870	664693	zgc:136870										605.577	-1.88509	0.225063	-8.37584	5.48324e-17	4.61421e-15	FDR<0.05	sft2d1	393343	SFT2 domain containing 1														ENSDARG00000020212	50.2798	5.36365	0.918017	5.84264	5.13794e-09	4.21053e-07
ENSDARG00000096546	2042.63	1.70324	0.249056	6.8388	7.98616e-12	7.01919e-10	FDR<0.05	nrp2a	405901	neuropilin 2a										223.355	6.54193	0.781121	8.37504	5.52031e-17	4.62747e-15	FDR<0.05	si:ch211-214j24.9	559029	si:ch211-214j24.9														ENSDARG00000055377	33.1901	5.94198	1.01706	5.84232	5.14789e-09	4.21053e-07
ENSDARG00000030490	2589.24	-4.479	0.655081	-6.83731	8.06925e-12	7.06494e-10	FDR<0.05	sptb	58040	spectrin, beta, erythrocytic										90.5816	-6.06409	0.724776	-8.36684	5.91841e-17	4.9421e-15	FDR<0.05	LOC100151049	100151049	lysosomal-associated protein transmembrane 5														ENSDARG00000096896	22.9395	2.61859	0.448484	5.83877	5.25889e-09	4.28478e-07
ENSDARG00000030914	226.113	-1.70333	0.249326	-6.83174	8.38928e-12	7.31699e-10	FDR<0.05	tmem120a	100005623	transmembrane protein 120A										181.82	5.71517	0.683175	8.3656	5.98099e-17	4.97522e-15	FDR<0.05	rai1	101885257	retinoic acid induced 1														ENSDARG00000061718	72.8926	2.37331	0.407222	5.82806	5.60745e-09	4.55127e-07
ENSDARG00000045224	24.2801	-3.72604	0.545658	-6.82852	8.57949e-12	7.44529e-10	FDR<0.05	glipr1a	108179203	GLI pathogenesis-related 1a										266.189	4.90465	0.586363	8.36453	6.03543e-17	5.00134e-15	FDR<0.05	rbfox3a	100538330	RNA binding fox-1 homolog 3a														ENSDARG00000098856	77.5361	3.57516	0.613696	5.82563	5.68979e-09	4.60047e-07
ENSDARG00000095715	191.989	4.84316	0.709293	6.82815	8.60179e-12	7.44529e-10	FDR<0.05	NA	NA	NA										216.321	7.1401	0.854018	8.3606	6.23977e-17	5.15101e-15	FDR<0.05	clstn3	555627	calsyntenin 3														ENSDARG00000079008	61.7431	2.86464	0.491973	5.82276	5.78846e-09	4.66246e-07
ENSDARG00000052610	60.703	4.30336	0.630977	6.82016	9.09412e-12	7.84161e-10	FDR<0.05	olig4	324857	oligodendrocyte transcription factor 4										333.603	4.28159	0.512309	8.35743	6.40986e-17	5.27138e-15	FDR<0.05	scrt1a	564658	scratch family zinc finger 1a														ENSDARG00000056092	122.712	3.87959	0.666597	5.81999	5.88528e-09	4.72249e-07
ENSDARG00000013598	299.998	-2.88767	0.423449	-6.81941	9.14175e-12	7.85294e-10	FDR<0.05	tnfb	554167	tumor necrosis factor b (TNF superfamily, member 2)										208.68	-3.52455	0.422038	-8.35125	6.7542e-17	5.5336e-15	FDR<0.05	tbcelb	100332392	tubulin folding cofactor E-like b														ENSDARG00000023600	129.636	2.93156	0.50429	5.81324	6.12748e-09	4.89548e-07
ENSDARG00000008840	368.699	-1.96096	0.287651	-6.81715	9.28658e-12	7.94736e-10	FDR<0.05	hmbsa	394129	hydroxymethylbilane synthase a										401.916	4.47807	0.536248	8.35074	6.78366e-17	5.53684e-15	FDR<0.05	golga7ba	550228	golgin A7 family, member Ba														ENSDARG00000076001	33.1919	4.07001	0.700216	5.8125	6.15455e-09	4.89548e-07
ENSDARG00000094012	41.9542	-2.74535	0.402753	-6.81646	9.33131e-12	7.95573e-10	FDR<0.05	si:dkey-192g7.3	100321723	si:dkey-192g7.3										92.2094	2.52741	0.302676	8.35021	6.81427e-17	5.541e-15	FDR<0.05	NA	NA	NA														ENSDARG00000018321	77.8733	3.52921	0.607221	5.81208	6.17019e-09	4.89548e-07
ENSDARG00000043665	707.93	-1.97787	0.290475	-6.80909	9.82193e-12	8.34278e-10	FDR<0.05	glrx5	406294	glutaredoxin 5 homolog (S. cerevisiae)										115.898	-3.72515	0.446239	-8.34788	6.94999e-17	5.63027e-15	FDR<0.05	fhl3b	555053	four and a half LIM domains 3b														ENSDARG00000002546	188.389	3.85208	0.663186	5.80845	6.30553e-09	4.97018e-07
ENSDARG00000101366	506.118	2.46313	0.36185	6.80705	9.96233e-12	8.43057e-10	FDR<0.05	gpr1	100004124	G protein-coupled receptor 1										51.1102	-5.22188	0.626042	-8.34111	7.35991e-17	5.94019e-15	FDR<0.05	NA	NA	NA														ENSDARG00000056590	21.5074	4.43228	0.763095	5.80829	6.31127e-09	4.97018e-07
ENSDARG00000055926	40.517	-3.76946	0.554434	-6.79876	1.05525e-11	8.89499e-10	FDR<0.05	foxi3a	387257	forkhead box I3a										151.752	7.04849	0.845128	8.34015	7.41992e-17	5.96644e-15	FDR<0.05	scn1lab	559447	sodium channel, voltage-gated, type I like, alpha b														ENSDARG00000053358	416.615	3.34361	0.575869	5.80621	6.3904e-09	5.01386e-07
ENSDARG00000100442	26.2146	-5.31759	0.7822	-6.79826	1.05893e-11	8.89499e-10	FDR<0.05	cfh	553297	complement factor H										299.998	-3.57281	0.429012	-8.32798	8.22337e-17	6.5881e-15	FDR<0.05	tnfb	554167	tumor necrosis factor b (TNF superfamily, member 2)														ENSDARG00000089314	398.994	2.36029	0.406751	5.80278	6.52245e-09	5.09859e-07
ENSDARG00000090730	109.035	-4.67715	0.688551	-6.79274	1.10024e-11	9.20804e-10	FDR<0.05	cfbl	792472	complement factor b-like										30.6565	-5.00707	0.601282	-8.32732	8.2691e-17	6.60039e-15	FDR<0.05	ncf2	562473	neutrophil cytosolic factor 2														ENSDARG00000070626	43.4933	3.30683	0.570815	5.79317	6.90701e-09	5.37934e-07
ENSDARG00000090890	156.018	-3.28195	0.483601	-6.78649	1.14897e-11	9.58067e-10	FDR<0.05	cmklr1	557341	chemokine-like receptor 1										159.826	11.4359	1.37378	8.32441	8.47463e-17	6.73966e-15	FDR<0.05	chata	100170938	choline O-acetyltransferase a														ENSDARG00000091085	138.098	-2.67179	0.461655	-5.7874	7.14833e-09	5.5469e-07
ENSDARG00000054842	94.8408	-1.99236	0.294082	-6.77485	1.24537e-11	1.03466e-09	FDR<0.05	hsd17b14	445127	hydroxysteroid (17-beta) dehydrogenase 14										928.248	5.61042	0.674521	8.31763	8.97404e-17	7.08524e-15	FDR<0.05	myt1b	100536821	myelin transcription factor 1b														ENSDARG00000011066	44.8328	4.08946	0.706859	5.7854	7.23421e-09	5.59305e-07
ENSDARG00000095863	38.3118	-3.69732	0.545961	-6.77213	1.26901e-11	1.05047e-09	FDR<0.05	afp4	568707	antifreeze protein type IV										215.133	6.36968	0.765806	8.31762	8.97445e-17	7.08524e-15	FDR<0.05	snap91	565384	synaptosomal-associated protein 91														ENSDARG00000014273	245.912	3.44843	0.596227	5.78375	7.30533e-09	5.62749e-07
ENSDARG00000069402	154.092	5.12924	0.757654	6.7699	1.28871e-11	1.06291e-09	FDR<0.05	lrrc4.1	565021	leucine rich repeat containing 4.1										273.368	-1.88932	0.227169	-8.31682	9.03546e-17	7.10756e-15	FDR<0.05	lta4h	406575	leukotriene A4 hydrolase														ENSDARG00000040799	32.8443	6.0633	1.04903	5.77991	7.47391e-09	5.73649e-07
ENSDARG00000004301	216.894	-1.7115	0.25287	-6.7683	1.30303e-11	1.07084e-09	FDR<0.05	rhogb	336933	ras homolog family member Gb										60.5688	-4.18883	0.504078	-8.30989	9.5794e-17	7.50824e-15	FDR<0.05	selplg	100884146	selectin P ligand														ENSDARG00000001835	121.866	3.14476	0.544336	5.77725	7.59309e-09	5.79396e-07
ENSDARG00000006508	334.232	-2.45825	0.363821	-6.75676	1.41107e-11	1.15546e-09	FDR<0.05	pip5k1bb	447840	phosphatidylinositol-4-phosphate 5-kinase, type I, beta b										27.3429	-4.67302	0.563042	-8.2996	1.04459e-16	8.15795e-15	FDR<0.05	psme1	30648	proteasome activator subunit 1														ENSDARG00000000472	311.273	3.47846	0.60212	5.77702	7.60348e-09	5.79396e-07
ENSDARG00000045661	154.3	-2.55704	0.378563	-6.75461	1.43221e-11	1.16856e-09	FDR<0.05	irf7	393650	interferon regulatory factor 7										120.242	7.98047	0.962602	8.29052	1.12757e-16	8.7744e-15	FDR<0.05	glrbb	445193	glycine receptor, beta b														ENSDARG00000019658	475.985	4.35477	0.753958	5.77588	7.65511e-09	5.8124e-07
ENSDARG00000103067	145.784	3.66964	0.543686	6.74954	1.48312e-11	1.20577e-09	FDR<0.05	adgrd2	571770	adhesion G protein-coupled receptor D2										410.396	2.90316	0.350241	8.28903	1.14173e-16	8.8529e-15	FDR<0.05	enpp6	791915	ectonucleotide pyrophosphatase/phosphodiesterase 6														ENSDARG00000016460	38.7441	4.40077	0.762099	5.77454	7.71625e-09	5.83789e-07
ENSDARG00000018283	194.624	-2.36188	0.350851	-6.73186	1.67506e-11	1.35698e-09	FDR<0.05	cyba	393551	cytochrome b-245, alpha polypeptide										182.695	-7.47966	0.902768	-8.28526	1.17856e-16	9.10594e-15	FDR<0.05	steap3	100320152	STEAP family member 3, metalloreductase														ENSDARG00000043448	103.424	3.86259	0.669292	5.77116	7.87267e-09	5.91974e-07
ENSDARG00000089475	19.1833	-8.8858	1.32158	-6.7236	1.77288e-11	1.42875e-09	FDR<0.05	hbae1	30597	hemoglobin, alpha embryonic 1										112.105	5.12382	0.619253	8.2742	1.29324e-16	9.95656e-15	FDR<0.05	LOC100535105	100535105	leucine-rich repeat neuronal protein 3-like														ENSDARG00000034168	71.813	4.96554	0.86043	5.771	7.88032e-09	5.91974e-07
ENSDARG00000099624	1219.68	-1.90161	0.282837	-6.72333	1.77621e-11	1.42875e-09	FDR<0.05	chmp1b	336426	chromatin modifying protein 1B										185.451	5.5572	0.671715	8.27315	1.3047e-16	1.00093e-14	FDR<0.05	kif1ab	566766	kinesin family member 1Ab														ENSDARG00000068126	110.81	3.46958	0.601294	5.77019	7.91816e-09	5.92715e-07
ENSDARG00000071004	239.624	-1.83172	0.272509	-6.72171	1.79607e-11	1.43964e-09	FDR<0.05	abhd12	767657	abhydrolase domain containing 12										236.368	5.79607	0.70181	8.25874	1.4722e-16	1.12545e-14	FDR<0.05	atp6v0a1b	553691	ATPase, H transporting, lysosomal V0 subunit a1b														ENSDARG00000091293	413.739	2.75999	0.478701	5.76559	8.13725e-09	6.0697e-07
ENSDARG00000105023	60.5688	-3.17062	0.471786	-6.72046	1.81146e-11	1.44688e-09	FDR<0.05	selplg	100884146	selectin P ligand										142.519	-2.34532	0.284027	-8.25737	1.48919e-16	1.13445e-14	FDR<0.05	tnip2	564279	TNFAIP3 interacting protein 2														ENSDARG00000058243	55.6506	3.94288	0.684476	5.76044	8.38962e-09	6.23599e-07
ENSDARG00000099371	424.168	1.97197	0.293582	6.71694	1.85586e-11	1.47716e-09	FDR<0.05	cygb1	246090	cytoglobin 1										503.415	4.33979	0.525704	8.2552	1.51647e-16	1.15119e-14	FDR<0.05	nsg2	324971	neuronal vesicle trafficking associated 2														ENSDARG00000034076	92.9044	2.30238	0.399749	5.75957	8.43296e-09	6.24629e-07
ENSDARG00000104808	978.819	-3.28549	0.489461	-6.71247	1.91359e-11	1.5178e-09	FDR<0.05	jak2a	30307	Janus kinase 2a										260.615	3.32784	0.40322	8.25317	1.5425e-16	1.16688e-14	FDR<0.05	tenm4	30156	teneurin transmembrane protein 4														ENSDARG00000055752	59.4231	4.7457	0.825478	5.74904	8.97536e-09	6.62488e-07
ENSDARG00000001870	434.389	-3.60181	0.5371	-6.70604	1.9998e-11	1.58068e-09	FDR<0.05	atp1a1a.4	64615	ATPase, Na+/K+ transporting, alpha 1a polypeptide, tandem duplicate 4										90.2376	-4.02068	0.487289	-8.25111	1.56926e-16	1.18299e-14	FDR<0.05	lacc1	100005054	laccase (multicopper oxidoreductase) domain containing 1														ENSDARG00000077341	311.321	3.2731	0.569448	5.74784	9.03884e-09	6.64857e-07
ENSDARG00000045273	339.794	1.58336	0.236337	6.69958	2.09021e-11	1.64642e-09	FDR<0.05	tmem204	751647	transmembrane protein 204										25.3244	-4.23933	0.514787	-8.23512	1.79377e-16	1.34756e-14	FDR<0.05	si:dkey-102g19.3	566752	si:dkey-102g19.3														ENSDARG00000076679	181.82	3.68076	0.640726	5.74467	9.21028e-09	6.75123e-07
ENSDARG00000101785	90.5816	-4.39242	0.656841	-6.68719	2.27502e-11	1.78581e-09	FDR<0.05	LOC100151049	100151049	lysosomal-associated protein transmembrane 5										844.183	3.52113	0.427708	8.23255	1.83266e-16	1.37203e-14	FDR<0.05	cpe	407979	carboxypeptidase E														ENSDARG00000017466	91.8265	2.99399	0.521614	5.73986	9.47551e-09	6.9217e-07
ENSDARG00000058479	48.0337	-2.3899	0.357452	-6.68592	2.29477e-11	1.79512e-09	FDR<0.05	zgc:110425	553782	zgc:110425										74.4762	-2.65317	0.32261	-8.22407	1.96708e-16	1.4676e-14	FDR<0.05	acap1	561771	ArfGAP with coiled-coil, ankyrin repeat and PH domains 1														ENSDARG00000021143	440.046	3.68513	0.642216	5.73815	9.57156e-09	6.96783e-07
ENSDARG00000036940	18.9852	-5.22456	0.781593	-6.6845	2.31716e-11	1.80644e-09	FDR<0.05	ctss1	393398	cathepsin S, ortholog 1										115.072	-6.84777	0.8328	-8.22258	1.99164e-16	1.48084e-14	FDR<0.05	NA	NA	NA														ENSDARG00000008249	17.6034	5.16861	0.901495	5.73338	9.84507e-09	7.14239e-07
ENSDARG00000031372	124.034	1.93794	0.289967	6.68331	2.33602e-11	1.81492e-09	FDR<0.05	efna2a	30218	ephrin-A2a										220.663	-4.73469	0.576558	-8.212	2.17536e-16	1.61192e-14	FDR<0.05	sox7	394203	SRY (sex determining region Y)-box 7														ENSDARG00000045150	119.862	2.87284	0.501298	5.73081	9.99546e-09	7.22675e-07
ENSDARG00000054683	160.323	2.56839	0.384625	6.67765	2.42804e-11	1.88e-09	FDR<0.05	prdm8b	557162	PR domain containing 8b										515.102	3.29334	0.401107	8.21063	2.20026e-16	1.62483e-14	FDR<0.05	nat16	100003245	N-acetyltransferase 16														ENSDARG00000062519	25.2463	2.93631	0.512838	5.72561	1.03064e-08	7.42625e-07
ENSDARG00000105530	23.8182	-4.78627	0.718001	-6.6661	2.62685e-11	2.02419e-09	FDR<0.05	NA	NA	NA										129.25	4.6944	0.571903	8.20839	2.2417e-16	1.64667e-14	FDR<0.05	nrn1a	436780	neuritin 1a														ENSDARG00000098161	69.1518	3.88308	0.678363	5.72419	1.03928e-08	7.4631e-07
ENSDARG00000098662	22.8871	-3.56045	0.534136	-6.66581	2.63205e-11	2.02419e-09	FDR<0.05	si:ch73-359m17.9	100000433	si:ch73-359m17.9										398.994	3.39377	0.41346	8.20821	2.24501e-16	1.64667e-14	FDR<0.05	mapta	100000342	microtubule-associated protein tau a														ENSDARG00000099783	52.0635	3.76342	0.657802	5.7212	1.05773e-08	7.56994e-07
ENSDARG00000089255	75.2329	7.33989	1.10193	6.66092	2.72113e-11	2.08446e-09	FDR<0.05	si:ch211-286c4.6	100003678	si:ch211-286c4.6										203.72	6.04226	0.736214	8.20721	2.26395e-16	1.65497e-14	FDR<0.05	sypb	436774	synaptophysin b														ENSDARG00000032865	106.017	3.63894	0.636805	5.71437	1.10112e-08	7.85391e-07
ENSDARG00000060751	172.03	-3.94249	0.591919	-6.66051	2.72874e-11	2.08446e-09	FDR<0.05	taok3a	798408	TAO kinase 3a										144.206	5.64664	0.688925	8.19631	2.47875e-16	1.80591e-14	FDR<0.05	slc17a6b	100149756	solute carrier family 17 (vesicular glutamate transporter), member 6b														ENSDARG00000061203	58.5072	4.20361	0.735855	5.71255	1.11296e-08	7.91173e-07
ENSDARG00000005485	249.65	-2.48068	0.372577	-6.65817	2.77249e-11	2.1108e-09	FDR<0.05	ucmab	405870	upper zone of growth plate and cartilage matrix associated b										2589.24	-5.37406	0.656056	-8.19147	2.58064e-16	1.87386e-14	FDR<0.05	sptb	58040	spectrin, beta, erythrocytic														ENSDARG00000014871	99.9604	3.33209	0.583719	5.70837	1.1406e-08	8.08113e-07
ENSDARG00000076586	46.2099	-3.32739	0.49979	-6.65756	2.78405e-11	2.11254e-09	FDR<0.05	csf2rb	100135062	colony stimulating factor 2 receptor, beta, low-affinity (granulocyte-macrophage)										162.113	6.76992	0.826776	8.18833	2.64867e-16	1.91684e-14	FDR<0.05	sez6l2	557847	seizure related 6 homolog (mouse)-like 2														ENSDARG00000059370	40.3981	2.83174	0.497104	5.69648	1.22307e-08	8.63648e-07
ENSDARG00000055955	32.572	-4.34401	0.652597	-6.65649	2.8044e-11	2.12091e-09	FDR<0.05	lcp2a	336073	lymphocyte cytosolic protein 2a										73.3584	-6.55296	0.802838	-8.16224	3.28878e-16	2.37218e-14	FDR<0.05	fmnl1a	557062	formin-like 1a														ENSDARG00000079857	55.5262	3.17496	0.557483	5.69518	1.23245e-08	8.6738e-07
ENSDARG00000030340	591.067	-2.597	0.390236	-6.65494	2.83422e-11	2.13637e-09	FDR<0.05	guk1a	415216	guanylate kinase 1a										372.977	2.34073	0.286801	8.16153	3.30798e-16	2.37813e-14	FDR<0.05	vldlr	393897	very low density lipoprotein receptor														ENSDARG00000074866	68.0283	3.85517	0.677215	5.69269	1.25053e-08	8.77193e-07
ENSDARG00000061017	342.008	-3.7733	0.567388	-6.65031	2.92478e-11	2.19735e-09	FDR<0.05	spns2	568117	spinster homolog 2 (Drosophila)										84.022	-3.74082	0.458372	-8.1611	3.31988e-16	2.37881e-14	FDR<0.05	lrrc15	791200	leucine rich repeat containing 15														ENSDARG00000078056	11.8916	7.82071	1.3741	5.69153	1.25903e-08	8.80244e-07
ENSDARG00000041006	153.525	-3.01444	0.453759	-6.64326	3.06815e-11	2.29748e-09	FDR<0.05	st3gal4	504044	ST3 beta-galactoside alpha-2,3-sialyltransferase 4										144.475	-3.84042	0.470696	-8.15904	3.37694e-16	2.41173e-14	FDR<0.05	adrb3a	558248	adrenoceptor beta 3a														ENSDARG00000003420	29.6583	4.20352	0.738705	5.69039	1.26752e-08	8.83263e-07
ENSDARG00000009693	865.687	1.93957	0.292809	6.624	3.49619e-11	2.6094e-09	FDR<0.05	llgl1	751760	lethal giant larvae homolog 1 (Drosophila)										258.821	4.64487	0.569884	8.15055	3.62262e-16	2.57871e-14	FDR<0.05	rfx4	403016	regulatory factor X, 4														ENSDARG00000079283	73.6593	3.85637	0.677911	5.68861	1.28077e-08	8.89566e-07
ENSDARG00000101322	1358.6	-5.1614	0.779255	-6.62351	3.50763e-11	2.6094e-09	FDR<0.05	tfr1a	494477	transferrin receptor 1a										94.405	6.28015	0.770738	8.14823	3.69302e-16	2.62024e-14	FDR<0.05	tusc5a	101886018	tumor suppressor candidate 5a														ENSDARG00000012281	45.7034	4.61809	0.812081	5.68674	1.2949e-08	8.94958e-07
ENSDARG00000086393	129.249	4.12792	0.623814	6.61722	3.66025e-11	2.70646e-09	FDR<0.05	dbx1a	30394	developing brain homeobox 1a										177.475	4.89111	0.600591	8.14383	3.82956e-16	2.70826e-14	FDR<0.05	mast1b	796144	microtubule associated serine/threonine kinase 1b														ENSDARG00000053375	48.8249	3.98334	0.700496	5.68646	1.29698e-08	8.94958e-07
ENSDARG00000075641	182.695	-5.53651	0.83669	-6.61715	3.66187e-11	2.70646e-09	FDR<0.05	steap3	100320152	STEAP family member 3, metalloreductase										170.486	5.26864	0.647146	8.14135	3.90895e-16	2.75543e-14	FDR<0.05	si:dkey-153k10.9	566596	si:dkey-153k10.9														ENSDARG00000056541	32.7678	3.2834	0.57748	5.68573	1.30251e-08	8.95641e-07
ENSDARG00000042927	324.642	-1.58011	0.239093	-6.60876	3.87553e-11	2.8551e-09	FDR<0.05	mapre1a	334135	microtubule-associated protein, RP/EB family, member 1a										268.028	8.06093	0.990479	8.13842	4.00478e-16	2.81384e-14	FDR<0.05	pkd2l1	567026	polycystic kidney disease 2-like 1														ENSDARG00000059601	224.255	3.48174	0.612419	5.68522	1.30643e-08	8.95641e-07
ENSDARG00000002401	557.439	-2.16323	0.327464	-6.606	3.94836e-11	2.89937e-09	FDR<0.05	gale	678540	UDP-galactose-4-epimerase										78.745	-3.20171	0.393437	-8.1378	4.02512e-16	2.81901e-14	FDR<0.05	irf2	494071	interferon regulatory factor 2														ENSDARG00000099096	34.2623	5.74647	1.01113	5.68323	1.32172e-08	9.01015e-07
ENSDARG00000093877	80.0981	-3.45242	0.522954	-6.60176	4.06298e-11	2.96288e-09	FDR<0.05	LOC555374	555374	microfibril-associated glycoprotein 4-like										395.069	4.74601	0.583246	8.13724	4.04392e-16	2.82307e-14	FDR<0.05	nrxn1a	565531	neurexin 1a														ENSDARG00000086585	58.8089	3.26269	0.574104	5.6831	1.32277e-08	9.01015e-07
ENSDARG00000093313	2672.42	-2.19409	0.332364	-6.60146	4.07122e-11	2.96288e-09	FDR<0.05	ubb	550134	ubiquitin B										128.903	-5.90069	0.725456	-8.13377	4.1613e-16	2.8957e-14	FDR<0.05	si:ch211-276a23.5	555317	si:ch211-276a23.5														ENSDARG00000056797	47.734	4.56545	0.80345	5.68231	1.32889e-08	9.02279e-07
ENSDARG00000088255	68.5517	2.94913	0.446746	6.60137	4.07389e-11	2.96288e-09	FDR<0.05	smoc1	100529120	SPARC related modular calcium binding 1										376.809	4.08722	0.502633	8.13162	4.23603e-16	2.93829e-14	FDR<0.05	pcdh17	561336	protocadherin 17														ENSDARG00000074777	114.549	4.24482	0.747751	5.67679	1.37248e-08	9.289e-07
ENSDARG00000059933	2909.27	1.9574	0.296697	6.5973	4.187e-11	3.03544e-09	FDR<0.05	plpp3	557680	phospholipid phosphatase 3										1144.6	3.43563	0.422567	8.13037	4.27981e-16	2.9592e-14	FDR<0.05	clstn1	777737	calsyntenin 1														ENSDARG00000051875	854.135	5.02856	0.885907	5.67617	1.37746e-08	9.29302e-07
ENSDARG00000026611	5782.03	1.21332	0.184148	6.58885	4.43244e-11	3.20318e-09	FDR<0.05	socs3b	406596	suppressor of cytokine signaling 3b										1141.18	-4.38106	0.538954	-8.12881	4.33538e-16	2.98811e-14	FDR<0.05	tspo	450011	translocator protein														ENSDARG00000041150	144.206	3.59372	0.63353	5.67253	1.40701e-08	9.46223e-07
ENSDARG00000105112	690.948	2.40536	0.36518	6.58677	4.49513e-11	3.2382e-09	FDR<0.05	ntn1a	30227	netrin 1a										44.2008	-5.14935	0.633853	-8.12389	4.51457e-16	3.10177e-14	FDR<0.05	ccl34b.1	563952	chemokine (C-C motif) ligand 34b, duplicate 1														ENSDARG00000009026	162.438	4.04602	0.713395	5.6715	1.41553e-08	9.47117e-07
ENSDARG00000076262	429.925	4.73153	0.71902	6.58053	4.6876e-11	3.3662e-09	FDR<0.05	pou3f2b	30397	POU class 3 homeobox 2b										27.3994	-3.77058	0.464345	-8.12022	4.65348e-16	3.18712e-14	FDR<0.05	sowahd	799521	sosondowah ankyrin repeat domain family d														ENSDARG00000075813	21.7774	5.81483	1.02531	5.67129	1.41728e-08	9.47117e-07
ENSDARG00000100829	75.0015	4.47134	0.680583	6.56987	5.03591e-11	3.60495e-09	FDR<0.05	pcdh1g32	554016	protocadherin 1 gamma 32										159.855	-2.94812	0.363181	-8.11749	4.75905e-16	3.24917e-14	FDR<0.05	vsir	570830	V-set immunoregulatory receptor														ENSDARG00000036344	199.29	3.94101	0.694974	5.67073	1.42189e-08	9.47211e-07
ENSDARG00000030289	258.567	3.25174	0.495204	6.56647	5.15209e-11	3.67656e-09	FDR<0.05	jag1a	140421	jagged 1a										1358.6	-6.35349	0.782828	-8.11608	4.81495e-16	3.27703e-14	FDR<0.05	tfr1a	494477	transferrin receptor 1a														ENSDARG00000100128	1782.11	2.33783	0.412407	5.66875	1.43839e-08	9.55202e-07
ENSDARG00000093600	64.3799	3.9282	0.599417	6.55336	5.62564e-11	3.99569e-09	FDR<0.05	omd	557913	osteomodulin										90.7317	6.87223	0.846789	8.11563	4.83254e-16	3.27872e-14	FDR<0.05	iqsec3a	797355	IQ motif and Sec7 domain 3a														ENSDARG00000021896	352.611	-1.26836	0.223916	-5.66445	1.47497e-08	9.76431e-07
ENSDARG00000005112	226.545	-3.58024	0.54634	-6.55313	5.63441e-11	3.99569e-09	FDR<0.05	cdh17	378452	cadherin 17, LI cadherin (liver-intestine)										2233.77	2.56093	0.315617	8.11403	4.89681e-16	3.31198e-14	FDR<0.05	hoxb9a	30344	homeobox B9a														ENSDARG00000006891	25.0374	7.28225	1.28698	5.65843	1.52768e-08	1.00817e-06
ENSDARG00000053380	136.146	2.87754	0.439199	6.55178	5.68551e-11	4.01941e-09	FDR<0.05	fam189a1	436705	family with sequence similarity 189, member A1										73.2507	-4.74263	0.58481	-8.10969	5.07471e-16	3.42165e-14	FDR<0.05	inpp5d	559103	inositol polyphosphate-5-phosphatase D														ENSDARG00000099685	35.5725	5.25159	0.928813	5.65408	1.5668e-08	1.03078e-06
ENSDARG00000017400	193.618	-6.03668	0.921448	-6.5513	5.70383e-11	4.01987e-09	FDR<0.05	klf1	30104	Kruppel-like factor 1 (erythroid)										95.1504	-6.80411	0.839142	-8.10842	5.12821e-16	3.44701e-14	FDR<0.05	NA	NA	NA														ENSDARG00000060631	132.559	2.64416	0.467728	5.65321	1.57481e-08	1.03284e-06
ENSDARG00000058044	2201.95	-1.05427	0.160964	-6.54971	5.76485e-11	4.05034e-09	FDR<0.05	rab1ba	394117	zRAB1B, member RAS oncogene family a										215.542	3.74013	0.461323	8.1074	5.1715e-16	3.46539e-14	FDR<0.05	si:dkey-16p21.7	558390	si:dkey-16p21.7														ENSDARG00000074723	88.9934	3.28074	0.580415	5.65241	1.58217e-08	1.03446e-06
ENSDARG00000060115	767.831	4.27944	0.653825	6.54524	5.94e-11	4.16056e-09	FDR<0.05	lrrn1	568527	leucine rich repeat neuronal 1										5203.95	-2.07836	0.256845	-8.0919	5.87404e-16	3.9209e-14	FDR<0.05	NA	NA	NA														ENSDARG00000063144	163.961	3.70373	0.656356	5.64287	1.67242e-08	1.09011e-06
ENSDARG00000030938	47.5509	-3.5396	0.541408	-6.53777	6.2442e-11	4.36021e-09	FDR<0.05	fermt3b	393878	fermitin family member 3b										46.2099	-4.43615	0.54824	-8.09162	5.8874e-16	3.9209e-14	FDR<0.05	csf2rb	100135062	colony stimulating factor 2 receptor, beta, low-affinity (granulocyte-macrophage)														ENSDARG00000011602	104.605	3.55659	0.63118	5.63483	1.75229e-08	1.13867e-06
ENSDARG00000016541	17.7538	-4.09383	0.626517	-6.53427	6.39205e-11	4.4498e-09	FDR<0.05	sash3	561954	SAM and SH3 domain containing 3										85.5568	-4.19669	0.518724	-8.09041	5.94625e-16	3.94798e-14	FDR<0.05	NA	NA	NA														ENSDARG00000017790	46.2094	3.28245	0.582662	5.63355	1.76541e-08	1.14368e-06
ENSDARG00000031126	1112.39	3.01355	0.461407	6.53122	6.52345e-11	4.52743e-09	FDR<0.05	notum1a	570510	notum, palmitoleoyl-protein carboxylesterase a										1830.59	2.76539	0.342046	8.08484	6.22439e-16	4.11803e-14	FDR<0.05	tmeff1b	553511	transmembrane protein with EGF-like and two follistatin-like domains 1b														ENSDARG00000074403	76.0448	2.78614	0.495178	5.62654	1.83858e-08	1.18745e-06
ENSDARG00000032737	89.7641	2.69667	0.413157	6.527	6.7102e-11	4.64288e-09	FDR<0.05	gria3a	170452	glutamate receptor, ionotropic, AMPA 3a										299.899	-4.43098	0.548081	-8.08453	6.24031e-16	4.11803e-14	FDR<0.05	hprt1l	415146	hypoxanthine phosphoribosyltransferase 1, like														ENSDARG00000022045	86.1036	3.71016	0.660314	5.61878	1.92313e-08	1.23829e-06
ENSDARG00000051874	96.8717	3.55835	0.545221	6.52645	6.73473e-11	4.64574e-09	FDR<0.05	stra6	724007	stimulated by retinoic acid 6										79.0691	-5.55779	0.687585	-8.08305	6.31672e-16	4.15583e-14	FDR<0.05	spi1a	751704	Spi-1 proto-oncogene a														ENSDARG00000079878	18.5557	5.76852	1.02684	5.61775	1.93461e-08	1.2419e-06
ENSDARG00000058818	248.247	-2.75453	0.422106	-6.5257	6.76855e-11	4.65496e-09	FDR<0.05	rbm38	333991	RNA binding motif protein 38										44.5691	-6.06505	0.750497	-8.08138	6.4036e-16	4.20026e-14	FDR<0.05	si:dkey-27h10.2	100150349	si:dkey-27h10.2														ENSDARG00000045687	132.179	3.28531	0.585407	5.61201	1.99988e-08	1.27992e-06
ENSDARG00000053262	487.884	3.61206	0.554129	6.51845	7.10393e-11	4.8709e-09	FDR<0.05	atp1b4	100037383	ATPase, Na+/K+ transporting, beta 4 polypeptide										226.049	7.16873	0.887394	8.0784	6.56212e-16	4.29127e-14	FDR<0.05	wnt4b	791993	wingless-type MMTV integration site family, member 4b														ENSDARG00000079071	132.155	-2.47491	0.441564	-5.60487	2.08414e-08	1.32983e-06
ENSDARG00000003701	32.0837	-7.07209	1.08567	-6.51403	7.31625e-11	5.00141e-09	FDR<0.05	cldng	81586	claudin g										57.3033	-4.1775	0.51727	-8.07605	6.68968e-16	4.36155e-14	FDR<0.05	si:zfos-464b6.2	794433	si:zfos-464b6.2														ENSDARG00000012896	296.137	1.87612	0.335332	5.59483	2.20843e-08	1.40491e-06
ENSDARG00000093156	649.199	4.94083	0.759055	6.5092	7.5554e-11	5.14943e-09	FDR<0.05	si:ch73-21g5.7	568516	si:ch73-21g5.7										366.75	-5.63766	0.700198	-8.05152	8.17691e-16	5.31524e-14	FDR<0.05	NA	NA	NA														ENSDARG00000044091	50.66	4.17545	0.746692	5.59192	2.24567e-08	1.42432e-06
ENSDARG00000079947	74.9229	-5.61705	0.863132	-6.50776	7.6282e-11	5.18353e-09	FDR<0.05	gfi1b	100151531	growth factor independent 1B transcription repressor										161.178	-3.55709	0.44203	-8.04717	8.47284e-16	5.49116e-14	FDR<0.05	tgm2l	559012	transglutaminase 2, like														ENSDARG00000061665	66.7982	3.05714	0.546916	5.58978	2.27353e-08	1.43769e-06
ENSDARG00000056793	118.475	1.57867	0.242602	6.50726	7.65362e-11	5.18533e-09	FDR<0.05	jazf1b	494088	JAZF zinc finger 1b										252.611	-2.48022	0.308243	-8.0463	8.53361e-16	5.49912e-14	FDR<0.05	plk2b	565576	polo-like kinase 2b (Drosophila)														ENSDARG00000037478	92.463	3.22029	0.57626	5.58826	2.29353e-08	1.44601e-06
ENSDARG00000099581	8758.34	2.71795	0.418223	6.4988	8.09606e-11	5.46881e-09	FDR<0.05	NA	NA	NA										496.812	3.82279	0.4751	8.04627	8.53578e-16	5.49912e-14	FDR<0.05	nat8l	564754	N-acetyltransferase 8-like														ENSDARG00000002656	79.1287	3.2779	0.586862	5.58547	2.33063e-08	1.46505e-06
ENSDARG00000054543	162.945	-3.86043	0.594273	-6.49606	8.24488e-11	5.53826e-09	FDR<0.05	samsn1a	336695	SAM domain, SH3 domain and nuclear localisation signals 1a										187.103	5.56123	0.69178	8.03902	9.05604e-16	5.81703e-14	FDR<0.05	znf385c	793202	zinc finger protein 385C														ENSDARG00000038465	38.2231	5.24291	0.939261	5.58195	2.37835e-08	1.49062e-06
ENSDARG00000067984	358.741	2.05467	0.316318	6.49558	8.27136e-11	5.53826e-09	FDR<0.05	gas1b	777760	growth arrest-specific 1b										140.762	3.26431	0.406117	8.03785	9.14277e-16	5.85542e-14	FDR<0.05	si:ch211-163l21.4	567844	si:ch211-163l21.4														ENSDARG00000087426	22.5725	3.93473	0.7055	5.57721	2.44402e-08	1.52726e-06
ENSDARG00000010279	500.643	-1.07294	0.16518	-6.49557	8.27187e-11	5.53826e-09	FDR<0.05	scamp2	406687	secretory carrier membrane protein 2										112.938	5.02121	0.624992	8.03404	9.43124e-16	6.0224e-14	FDR<0.05	adgrb1b	100302472	adhesion G protein-coupled receptor B1b														ENSDARG00000074781	39.9633	5.10606	0.915984	5.5744	2.48387e-08	1.5476e-06
ENSDARG00000090873	51.1102	-3.51086	0.541169	-6.48755	8.72441e-11	5.82412e-09	FDR<0.05	NA	NA	NA										224.255	5.11729	0.63699	8.03356	9.46881e-16	6.02866e-14	FDR<0.05	map1aa	100151220	microtubule-associated protein 1Aa														ENSDARG00000062325	18.7344	4.59007	0.823806	5.57179	2.52137e-08	1.56224e-06
ENSDARG00000098104	21.4754	-4.62226	0.713196	-6.48106	9.10812e-11	6.06249e-09	FDR<0.05	NA	NA	NA										34.1721	-5.1802	0.645219	-8.02859	9.85997e-16	6.25935e-14	FDR<0.05	sult5a1	767718	sulfotransferase family 5A, member 1														ENSDARG00000104549	25.8242	3.79063	0.680332	5.57174	2.52211e-08	1.56224e-06
ENSDARG00000052388	32.4654	-3.11276	0.480387	-6.4797	9.19056e-11	6.09953e-09	FDR<0.05	pcgf5b	692252	polycomb group ring finger 5b										434.389	-4.33869	0.540658	-8.02482	1.01674e-15	6.43571e-14	FDR<0.05	atp1a1a.4	64615	ATPase, Naﲯ transporting, alpha 1a polypeptide, tandem duplicate 4														ENSDARG00000015854	159.826	4.0026	0.718567	5.57025	2.54378e-08	1.57106e-06
ENSDARG00000069844	564.252	-3.57315	0.552081	-6.47214	9.66252e-11	6.39412e-09	FDR<0.05	acod1	795305	aconitate decarboxylase 1										128.174	5.89071	0.734291	8.02231	1.03772e-15	6.5494e-14	FDR<0.05	vamp1	406707	vesicle-associated membrane protein 1														ENSDARG00000026247	15.7265	8.3444	1.49902	5.56658	2.59786e-08	1.5998e-06
ENSDARG00000002235	2464.33	1.71777	0.265447	6.47122	9.72141e-11	6.41444e-09	FDR<0.05	mmp14a	373882	matrix metallopeptidase 14a (membrane-inserted)										133.657	6.71342	0.837775	8.01339	1.1159e-15	7.02243e-14	FDR<0.05	nmnat2	336257	nicotinamide nucleotide adenylyltransferase 2														ENSDARG00000018153	15.4405	5.33614	0.96016	5.55755	2.73594e-08	1.67995e-06
ENSDARG00000093381	161.178	-2.80803	0.434006	-6.47003	9.79825e-11	6.44646e-09	FDR<0.05	tgm2l	559012	transglutaminase 2, like										77.8733	6.64463	0.830569	8.00009	1.24331e-15	7.80161e-14	FDR<0.05	lbx1a	564103	ladybird homeobox 1a														ENSDARG00000075859	217.626	2.00214	0.360464	5.55435	2.78646e-08	1.70602e-06
ENSDARG00000006456	1834.19	2.61537	0.40479	6.46107	1.03964e-10	6.82026e-09	FDR<0.05	pdgfrl	393284	platelet-derived growth factor receptor-like										235.656	4.06371	0.508093	7.99796	1.26498e-15	7.91468e-14	FDR<0.05	atp6v1b2	359840	ATPase, H transporting, lysosomal, V1 subunit B2														ENSDARG00000042946	70.036	2.47331	0.44536	5.55351	2.79985e-08	1.70928e-06
ENSDARG00000020417	47.8929	-3.07442	0.476087	-6.45769	1.06315e-10	6.95449e-09	FDR<0.05	emx3	30536	empty spiracles homeobox 3										565.328	2.72184	0.340496	7.99377	1.30873e-15	8.16489e-14	FDR<0.05	csf1b	790931	colony stimulating factor 1b (macrophage)														ENSDARG00000015240	49.5413	3.71907	0.670118	5.54987	2.85874e-08	1.74022e-06
ENSDARG00000005927	452.913	-1.23038	0.190573	-6.45622	1.07349e-10	7.00199e-09	FDR<0.05	tbc1d17	554092	TBC1 domain family, member 17										315.863	2.57864	0.32263	7.99256	1.32167e-15	8.22201e-14	FDR<0.05	rac3b	795167	Rac family small GTPase 3b														ENSDARG00000043835	37.1205	4.52348	0.815206	5.54888	2.87499e-08	1.7451e-06
ENSDARG00000078734	98.9563	-4.11704	0.637823	-6.45483	1.08338e-10	7.04629e-09	FDR<0.05	myo1f	565345	myosin IF										166.06	4.17241	0.522182	7.99034	1.34564e-15	8.34722e-14	FDR<0.05	kcnma1a	568554	potassium large conductance calcium-activated channel, subfamily M, alpha member 1a														ENSDARG00000036058	114.216	2.86766	0.516917	5.54763	2.89571e-08	1.75265e-06
ENSDARG00000103483	281.846	-1.73285	0.268566	-6.45222	1.10223e-10	7.14848e-09	FDR<0.05	litaf	431731	lipopolysaccharide-induced TNF factor										281.748	5.73652	0.71817	7.98769	1.3749e-15	8.5044e-14	FDR<0.05	l1camb	30656	L1 cell adhesion molecule, paralog b														ENSDARG00000046150	52.2361	2.89971	0.522956	5.54484	2.94217e-08	1.7757e-06
ENSDARG00000077690	147.464	4.70021	0.728987	6.4476	1.13638e-10	7.34904e-09	FDR<0.05	mb21d2	564222	Mab-21 domain containing 2										908.549	3.30908	0.414649	7.98045	1.45804e-15	8.99307e-14	FDR<0.05	dlb	30141	deltaB														ENSDARG00000016667	48.5579	4.28077	0.77223	5.54338	2.96682e-08	1.78549e-06
ENSDARG00000103266	52.7658	-2.62584	0.407313	-6.44673	1.14291e-10	7.3703e-09	FDR<0.05	mgea5l	571547	meningioma expressed antigen 5 (hyaluronidase) like										95.8963	-5.09474	0.638461	-7.97973	1.46654e-15	9.01983e-14	FDR<0.05	dram1	450028	DNA-damage regulated autophagy modulator 1														ENSDARG00000035338	29.833	8.07688	1.45807	5.53943	3.03452e-08	1.82106e-06
ENSDARG00000079808	31.7767	-3.54478	0.550651	-6.43744	1.21503e-10	7.81329e-09	FDR<0.05	si:ch73-208g10.1	100002730	si:ch73-208g10.1										163.326	6.82833	0.857766	7.96059	1.71214e-15	1.05007e-13	FDR<0.05	NA	NA	NA														ENSDARG00000007149	265.393	3.32944	0.601434	5.53584	3.09735e-08	1.85351e-06
ENSDARG00000009266	170.548	-2.42608	0.376917	-6.43666	1.22133e-10	7.82752e-09	FDR<0.05	uevld	445225	UEV and lactate/malate dehyrogenase domains										263.18	2.07253	0.260564	7.95403	1.80534e-15	1.1041e-13	FDR<0.05	fam110b	573995	family with sequence similarity 110, member B														ENSDARG00000025206	91.8773	3.55831	0.644071	5.52471	3.30028e-08	1.96938e-06
ENSDARG00000053624	83.2933	-3.66415	0.569293	-6.43631	1.22413e-10	7.82752e-09	FDR<0.05	csf1rb	568405	colony stimulating factor 1 receptor, b										2546.69	-1.60582	0.201946	-7.95174	1.83913e-15	1.12161e-13	FDR<0.05	atp1b1a	64267	ATPase, Naﲯ transporting, beta 1a polypeptide														ENSDARG00000089109	27.7456	3.87785	0.702258	5.52198	3.35208e-08	1.99468e-06
ENSDARG00000010192	353.938	3.01769	0.468943	6.43509	1.234e-10	7.86859e-09	FDR<0.05	pax3a	30532	paired box 3a										188.027	8.01355	1.00822	7.94819	1.89255e-15	1.15095e-13	FDR<0.05	stmn4l	436836	stathmin-like 4, like														ENSDARG00000039486	1143.69	-1.36008	0.246345	-5.52104	3.36995e-08	1.99969e-06
ENSDARG00000074075	44.9801	2.59349	0.403116	6.43361	1.24607e-10	7.92334e-09	FDR<0.05	antxr1b	556289	anthrax toxin receptor 1b										660941	2.37648	0.299029	7.94732	1.90589e-15	1.15583e-13	FDR<0.05	col1a1a	337158	collagen, type I, alpha 1a														ENSDARG00000036008	151.01	2.40837	0.436434	5.51829	3.42319e-08	2.02561e-06
ENSDARG00000039576	9082.55	1.45843	0.226818	6.42994	1.27658e-10	8.09471e-09	FDR<0.05	fstl1b	324309	follistatin-like 1b										147.064	-2.7697	0.348666	-7.94371	1.96224e-15	1.18669e-13	FDR<0.05	zgc:163080	799515	zgc:163080														ENSDARG00000033845	147.028	3.41656	0.620376	5.50725	3.64486e-08	2.15077e-06
ENSDARG00000060946	100.013	-5.51974	0.859624	-6.42111	1.35288e-10	8.53249e-09	FDR<0.05	pip5kl1	100149843	phosphatidylinositol-4-phosphate 5-kinase-like 1										217.446	-4.75071	0.598676	-7.93537	2.09869e-15	1.26569e-13	FDR<0.05	lgals3bpb	405809	lectin, galactoside-binding, soluble, 3 binding protein b														ENSDARG00000062477	79.8186	5.26437	0.956859	5.50172	3.76106e-08	2.21318e-06
ENSDARG00000075183	125.417	3.19063	0.496899	6.42108	1.35311e-10	8.53249e-09	FDR<0.05	NA	NA	NA										68.8172	5.9451	0.750958	7.91668	2.43938e-15	1.46707e-13	FDR<0.05	ppp2r5b	562282	protein phosphatase 2, regulatory subunit B', beta														ENSDARG00000011273	43.955	2.85847	0.519635	5.50092	3.77825e-08	2.21713e-06
ENSDARG00000103443	4455.17	2.61269	0.406962	6.41998	1.36288e-10	8.57034e-09	FDR<0.05	vwde	767804	von Willebrand factor D and EGF domains										102.616	-5.39849	0.682025	-7.91539	2.46485e-15	1.4783e-13	FDR<0.05	si:ch73-78o10.1	792389	si:ch73-78o10.1														ENSDARG00000014792	86.7003	3.94516	0.717861	5.49571	3.89134e-08	2.27719e-06
ENSDARG00000079253	164.679	2.54512	0.396515	6.41873	1.37413e-10	8.61538e-09	FDR<0.05	plch1	566479	phospholipase C, eta 1										1017.86	-1.98122	0.250342	-7.91404	2.49166e-15	1.4899e-13	FDR<0.05	ube2al	325470	ubiquitin conjugating enzyme E2 A, like														ENSDARG00000027079	25.4421	3.92275	0.714209	5.49243	3.9643e-08	2.30926e-06
ENSDARG00000100275	55.3323	-2.82332	0.439883	-6.41835	1.37761e-10	8.61538e-09	FDR<0.05	nmi	792676	N-myc (and STAT) interactor										3411.8	2.55694	0.323102	7.91373	2.49792e-15	1.4899e-13	FDR<0.05	robo3	30770	roundabout, axon guidance receptor, homolog 3 (Drosophila)														ENSDARG00000012347	27.9804	4.20643	0.765881	5.49227	3.96795e-08	2.30926e-06
ENSDARG00000092881	169.819	2.30607	0.359493	6.41477	1.41039e-10	8.77623e-09	FDR<0.05	NA	NA	NA										82.4838	-5.16678	0.652931	-7.9132	2.50849e-15	1.49211e-13	FDR<0.05	ltb4r	100329657	leukotriene B4 receptor														ENSDARG00000045893	214.306	1.59548	0.290996	5.48282	4.18608e-08	2.4233e-06
ENSDARG00000036080	14222.5	1.78838	0.278793	6.4147	1.41104e-10	8.77623e-09	FDR<0.05	cd81a	58031	CD81 molecule a										314.122	-7.57536	0.957354	-7.9128	2.51655e-15	1.4925e-13	FDR<0.05	tubb1	558552	tubulin, beta 1 class VI														ENSDARG00000077162	79.3364	4.59767	0.838564	5.48279	4.18677e-08	2.4233e-06
ENSDARG00000053066	314.122	-5.9123	0.922094	-6.41182	1.4379e-10	8.91888e-09	FDR<0.05	tubb1	558552	tubulin, beta 1 class VI										129.398	5.41122	0.683883	7.91249	2.52289e-15	1.4925e-13	FDR<0.05	map4l	100537884	microtubule associated protein 4 like														ENSDARG00000086288	259.568	1.80202	0.328982	5.47755	4.31245e-08	2.48252e-06
ENSDARG00000094860	110.952	4.35364	0.679077	6.41112	1.44454e-10	8.93571e-09	FDR<0.05	gpr186	796164	G protein-coupled receptor 186										369.249	2.44698	0.309333	7.9105	2.56361e-15	1.51246e-13	FDR<0.05	dacha	192121	dachshund a														ENSDARG00000069101	55.6188	2.56343	0.467988	5.47755	4.31253e-08	2.48252e-06
ENSDARG00000019549	146.747	-2.77432	0.433107	-6.40563	1.49749e-10	9.23819e-09	FDR<0.05	cds1	100002015	CDP-diacylglycerol synthase (phosphatidate cytidylyltransferase) 1										90.1573	5.00778	0.633106	7.90986	2.57671e-15	1.51607e-13	FDR<0.05	gria4b	336069	glutamate receptor, ionotropic, AMPA 4b														ENSDARG00000103001	41.5435	4.10805	0.750058	5.47698	4.32644e-08	2.48377e-06
ENSDARG00000034493	86.6771	2.54363	0.397187	6.40411	1.51251e-10	9.30563e-09	FDR<0.05	grin2aa	563297	glutamate receptor, ionotropic, N-methyl D-aspartate 2A, a										345.295	6.83826	0.865767	7.89851	2.82262e-15	1.65627e-13	FDR<0.05	apc2	565771	adenomatosis polyposis coli 2														ENSDARG00000063150	89.6895	3.49311	0.637887	5.47606	4.34894e-08	2.48994e-06
ENSDARG00000089933	45.687	-4.26528	0.667131	-6.39347	1.62161e-10	9.90942e-09	FDR<0.05	rasal3	798492	RAS protein activator like 3										707.93	-2.29949	0.29116	-7.89769	2.84128e-15	1.66272e-13	FDR<0.05	glrx5	406294	glutaredoxin 5 homolog (S. cerevisiae)														ENSDARG00000099720	163.326	4.17403	0.763046	5.47021	4.49492e-08	2.56017e-06
ENSDARG00000021339	130.103	-5.82029	0.910357	-6.39341	1.62222e-10	9.90942e-09	FDR<0.05	cpa5	246092	carboxypeptidase A5										116.611	6.22457	0.788591	7.89327	2.94359e-15	1.71796e-13	FDR<0.05	atl1	571909	atlastin GTPase 1														ENSDARG00000006181	73.5737	2.83308	0.517947	5.46982	4.50487e-08	2.56017e-06
ENSDARG00000032849	252.212	-2.59443	0.405806	-6.39327	1.62371e-10	9.90942e-09	FDR<0.05	ndrg1a	792085	N-myc downstream regulated 1a										601.752	4.03567	0.511572	7.88877	3.05177e-15	1.77633e-13	FDR<0.05	atp6v0cb	325402	ATPase, H transporting, lysosomal, V0 subunit cb														ENSDARG00000003046	41.796	2.71085	0.495612	5.4697	4.50785e-08	2.56017e-06
ENSDARG00000076914	90.2376	-2.97822	0.466416	-6.38534	1.71018e-10	1.04092e-08	FDR<0.05	lacc1	100005054	laccase (multicopper oxidoreductase) domain containing 1										107.769	-4.64029	0.588287	-7.8878	3.07565e-15	1.78544e-13	FDR<0.05	csf3b	100190920	colony stimulating factor 3 (granulocyte) b														ENSDARG00000014053	160.272	3.94286	0.721719	5.46315	4.67772e-08	2.64954e-06
ENSDARG00000102453	1263.76	4.99798	0.783232	6.38123	1.75671e-10	1.06639e-08	FDR<0.05	slc1a2b	335836	solute carrier family 1 (glial high affinity glutamate transporter), member 2b										238.849	4.37723	0.555171	7.88447	3.15885e-15	1.82885e-13	FDR<0.05	atp1a3b	64611	ATPase, Naﲯ transporting, alpha 3b polypeptide														ENSDARG00000096508	85.5568	-2.84936	0.521875	-5.45986	4.76523e-08	2.69191e-06
ENSDARG00000092225	102.077	-3.71347	0.582189	-6.37846	1.78874e-10	1.08197e-08	FDR<0.05	si:dkeyp-13a3.10	100002203	si:dkeyp-13a3.10										151.042	5.02895	0.638161	7.88037	3.26415e-15	1.88478e-13	FDR<0.05	pcloa	100148002	piccolo presynaptic cytomatrix protein a														ENSDARG00000077656	43.5187	3.27727	0.600435	5.45816	4.81081e-08	2.71043e-06
ENSDARG00000036376	116.959	3.47659	0.545075	6.3782	1.79187e-10	1.08197e-08	FDR<0.05	cldn7a	436612	claudin 7a										99.4732	6.24841	0.793161	7.87786	3.33041e-15	1.91794e-13	FDR<0.05	nrxn3b	570698	neurexin 3b														ENSDARG00000090023	571.09	2.38512	0.437041	5.45741	4.83127e-08	2.71474e-06
ENSDARG00000069733	48.0076	-2.31537	0.363168	-6.37548	1.82386e-10	1.09837e-08	FDR<0.05	mavs	562867	mitochondrial antiviral signaling protein										4900.73	-5.21385	0.662388	-7.8713	3.50985e-15	2.01594e-13	FDR<0.05	zgc:193505	559113	zgc:193505														ENSDARG00000098880	130.91	4.06965	0.745933	5.45579	4.87559e-08	2.73239e-06
ENSDARG00000013056	77.6465	-2.95325	0.463585	-6.37046	1.88464e-10	1.13198e-08	FDR<0.05	itpk1a	406290	inositol-tetrakisphosphate 1-kinase a										540.524	2.06189	0.262374	7.85858	3.88501e-15	2.22553e-13	FDR<0.05	rgma	414272	repulsive guidance molecule family member a														ENSDARG00000068701	85.6443	4.3655	0.800698	5.45212	4.97716e-08	2.78195e-06
ENSDARG00000093124	23.18	-6.52123	1.02535	-6.35999	2.01763e-10	1.20867e-08	FDR<0.05	scpp8	100270761	secretory calcium-binding phosphoprotein 8										265.768	5.89035	0.749595	7.85805	3.90162e-15	2.22916e-13	FDR<0.05	NA	NA	NA														ENSDARG00000061473	30.1066	3.47613	0.637896	5.44937	5.05484e-08	2.81794e-06
ENSDARG00000056023	2233.77	2.00744	0.315723	6.35821	2.04118e-10	1.2192e-08	FDR<0.05	hoxb9a	30344	homeobox B9a										26.0143	-3.94262	0.501806	-7.85686	3.9388e-15	2.2445e-13	FDR<0.05	acp5a	406801	acid phosphatase 5a, tartrate resistant														ENSDARG00000062956	156.352	3.01331	0.553079	5.44825	5.08675e-08	2.82829e-06
ENSDARG00000069105	2109.05	1.99106	0.313165	6.35785	2.04592e-10	1.2192e-08	FDR<0.05	fgfr4	100000160	fibroblast growth factor receptor 4										83.3785	5.65204	0.7196	7.85443	4.01607e-15	2.28254e-13	FDR<0.05	lrfn5b	555839	leucine rich repeat and fibronectin type III domain containing 5b														ENSDARG00000103176	14.003	5.45414	1.00128	5.44715	5.1184e-08	2.83694e-06
ENSDARG00000018492	1286.84	1.60226	0.252178	6.3537	2.10202e-10	1.24936e-08	FDR<0.05	znf503	324913	zinc finger protein 503										155.007	5.76937	0.734606	7.85369	4.03971e-15	2.28998e-13	FDR<0.05	sv2bb	100006427	synaptic vesicle glycoprotein 2Bb														ENSDARG00000052765	95.7231	4.05404	0.744301	5.44678	5.1291e-08	2.83694e-06
ENSDARG00000089307	398.082	-2.5057	0.395309	-6.33859	2.31873e-10	1.37457e-08	FDR<0.05	pmaip1	751765	phorbol-12-myristate-13-acetate-induced protein 1										718.69	-2.57691	0.328252	-7.85042	4.14641e-15	2.34434e-13	FDR<0.05	slc11a2	678623	solute carrier family 11 (proton-coupled divalent metal ion transporter), member 2														ENSDARG00000001559	55.6192	4.383	0.804832	5.44586	5.1555e-08	2.84412e-06
ENSDARG00000091756	489.005	3.4172	0.539379	6.33544	2.36658e-10	1.39671e-08	FDR<0.05	insm1a	402941	insulinoma-associated 1a										108.917	5.76592	0.734846	7.84644	4.28019e-15	2.41369e-13	FDR<0.05	nxph1	437006	neurexophilin 1														ENSDARG00000075928	30.311	4.85439	0.891711	5.44391	5.21244e-08	2.86806e-06
ENSDARG00000104453	296.267	2.00607	0.316648	6.33533	2.36834e-10	1.39671e-08	FDR<0.05	flt4	30121	fms-related tyrosine kinase 4										331.473	5.62072	0.716481	7.84491	4.33273e-15	2.43099e-13	FDR<0.05	zgc:65894	335798	zgc:65894														ENSDARG00000015002	49.8975	3.44242	0.63295	5.43868	5.36756e-08	2.94576e-06
ENSDARG00000061757	860.756	-2.22711	0.351768	-6.33121	2.43252e-10	1.43085e-08	FDR<0.05	rabgap1l	555272	RAB GTPase activating protein 1-like										82.6225	-2.90156	0.369867	-7.84489	4.33325e-15	2.43099e-13	FDR<0.05	skap2	368564	src kinase associated phosphoprotein 2														ENSDARG00000054794	15.016	5.16051	0.950042	5.43188	5.57627e-08	3.0524e-06
ENSDARG00000090396	44.053	-3.77393	0.596356	-6.32831	2.47857e-10	1.45418e-08	FDR<0.05	si:cabz01074946.1	100331505	si:cabz01074946.1										44.053	-5.33778	0.680538	-7.84347	4.38249e-15	2.45227e-13	FDR<0.05	si:cabz01074946.1	100331505	si:cabz01074946.1														ENSDARG00000021595	57.3491	3.30706	0.60896	5.43067	5.61431e-08	3.0653e-06
ENSDARG00000101849	1433.69	-2.14782	0.339487	-6.32667	2.50516e-10	1.46553e-08	FDR<0.05	adipor2	560140	adiponectin receptor 2										38.6902	5.39221	0.687803	7.83976	4.51391e-15	2.51932e-13	FDR<0.05	si:dkeyp-77h1.4	497302	si:dkeyp-77h1.4														ENSDARG00000052766	18.2393	4.66862	0.861987	5.41611	6.091e-08	3.31454e-06
ENSDARG00000068096	275.154	-2.89432	0.457505	-6.32632	2.51079e-10	1.46553e-08	FDR<0.05	atf5a	566223	activating transcription factor 5a										188.389	5.4529	0.696718	7.82655	5.01444e-15	2.7915e-13	FDR<0.05	rundc3ab	393118	RUN domain containing 3Ab														ENSDARG00000015266	971.923	2.25511	0.416397	5.41578	6.10211e-08	3.31454e-06
ENSDARG00000002507	290.566	2.04169	0.322846	6.32401	2.54856e-10	1.48377e-08	FDR<0.05	itga10	572348	integrin, alpha 10										996.204	2.90517	0.371279	7.82478	5.08547e-15	2.8238e-13	FDR<0.05	gdi1	554985	GDP dissociation inhibitor 1														ENSDARG00000017312	313.154	1.56355	0.288912	5.41184	6.23788e-08	3.37962e-06
ENSDARG00000036588	679.756	-1.52801	0.241696	-6.32205	2.58108e-10	1.49887e-08	FDR<0.05	mhc1zba	791453	major histocompatibility complex class I ZBA										99.1588	-5.2438	0.670334	-7.82268	5.17121e-15	2.86408e-13	FDR<0.05	plaua	100008445	plasminogen activator, urokinase a														ENSDARG00000079455	59.5708	3.0636	0.56648	5.40814	6.36811e-08	3.44138e-06
ENSDARG00000089643	947.707	1.53084	0.242214	6.32021	2.61213e-10	1.51304e-08	FDR<0.05	mcama	566921	melanoma cell adhesion molecule a										149.024	-3.05058	0.390096	-7.82007	5.27924e-15	2.91648e-13	FDR<0.05	si:dkey-25e12.3	678527	si:dkey-25e12.3														ENSDARG00000008305	188.826	-2.95324	0.546654	-5.40239	6.57572e-08	3.54453e-06
ENSDARG00000079267	47.6916	-3.64228	0.576358	-6.31947	2.62456e-10	1.51638e-08	FDR<0.05	im:7154036	100320305	im:7154036										88.5903	-5.0913	0.651373	-7.81626	5.44167e-15	2.99858e-13	FDR<0.05	fgl2a	565637	fibrinogen-like 2a														ENSDARG00000054456	181.797	3.62167	0.670591	5.40071	6.63773e-08	3.56888e-06
ENSDARG00000060522	91.9834	-1.40044	0.221624	-6.31898	2.63293e-10	1.51737e-08	FDR<0.05	rfk	560915	riboflavin kinase										178.576	2.57721	0.329769	7.81521	5.48734e-15	3.01609e-13	FDR<0.05	insm1b	323882	insulinoma-associated 1b														ENSDARG00000023940	30.2562	4.64009	0.85939	5.39928	6.69086e-08	3.58833e-06
ENSDARG00000057303	946.281	-2.09662	0.331829	-6.31837	2.6434e-10	1.51955e-08	FDR<0.05	galnt7	553668	UDP-N-acetyl-alpha-D-galactosamine: polypeptide N-acetylgalactosaminyltransferase 7										30.929	-4.37974	0.560613	-7.81242	5.61021e-15	3.07584e-13	FDR<0.05	zgc:136870	664693	zgc:136870														ENSDARG00000062024	185.451	3.40672	0.63124	5.39688	6.78112e-08	3.62756e-06
ENSDARG00000101584	419.458	5.25598	0.831944	6.31771	2.65471e-10	1.52221e-08	FDR<0.05	NA	NA	NA										927.177	2.72466	0.348863	7.81012	5.71342e-15	3.12453e-13	FDR<0.05	hoxa9b	58048	homeobox A9b														ENSDARG00000030614	182.527	2.56523	0.475472	5.39512	6.84771e-08	3.65395e-06
ENSDARG00000055705	48.9156	-4.0168	0.635897	-6.31675	2.67119e-10	1.52781e-08	FDR<0.05	f5	327320	coagulation factor V										413.944	-3.29403	0.421785	-7.80972	5.73133e-15	3.12645e-13	FDR<0.05	cebpa	140815	CCAAT/enhancer binding protein (C/EBP), alpha														ENSDARG00000102125	41.0824	3.46353	0.642131	5.39381	6.89784e-08	3.67145e-06
ENSDARG00000013539	53.0322	-4.6732	0.740272	-6.31281	2.74006e-10	1.56327e-08	FDR<0.05	ikzf1	30177	IKAROS family zinc finger 1 (Ikaros)										48.0337	-2.94406	0.377029	-7.80858	5.78353e-15	3.14702e-13	FDR<0.05	zgc:110425	553782	zgc:110425														ENSDARG00000036816	851.476	3.26105	0.604661	5.39319	6.92173e-08	3.67494e-06
ENSDARG00000026766	586.752	-0.96806	0.153382	-6.31143	2.76476e-10	1.57342e-08	FDR<0.05	bcl2l10	373113	BCL2-like 10 (apoptosis facilitator)										64.5337	9.98378	1.27904	7.80567	5.91841e-15	3.20606e-13	FDR<0.05	slc30a2	563540	solute carrier family 30 (zinc transporter), member 2														ENSDARG00000075281	67.3144	2.91869	0.541904	5.386	7.2043e-08	3.8154e-06
ENSDARG00000103858	36.2177	-4.04734	0.642331	-6.30102	2.95692e-10	1.67858e-08	FDR<0.05	NA	NA	NA										61.7569	4.26806	0.546794	7.80561	5.92156e-15	3.20606e-13	FDR<0.05	ccdc177	795175	coiled-coil domain containing 177														ENSDARG00000003971	258.445	2.53453	0.470936	5.3819	7.37019e-08	3.89352e-06
ENSDARG00000022569	144.148	4.76661	0.756607	6.29999	2.97667e-10	1.68559e-08	FDR<0.05	nkx6.1	436748	NK6 homeobox 1										754.729	-2.86388	0.367268	-7.79778	6.30072e-15	3.40286e-13	FDR<0.05	b3gnt5a	336526	UDP-GlcNAc:betaGal beta-1,3-N-acetylglucosaminyltransferase 5a														ENSDARG00000042329	426.816	2.1763	0.404741	5.37703	7.57266e-08	3.99053e-06
ENSDARG00000102202	142.716	-3.09096	0.491216	-6.29246	3.12478e-10	1.76507e-08	FDR<0.05	phospho2	799638	phosphatase, orphan 2										1317.88	3.54003	0.454061	7.79637	6.37141e-15	3.4325e-13	FDR<0.05	hoxb13a	559921	homeobox B13a														ENSDARG00000000503	1242.34	4.44123	0.826065	5.37638	7.59994e-08	3.99497e-06
ENSDARG00000033285	307.825	-2.67861	0.426258	-6.28401	3.29957e-10	1.85919e-08	FDR<0.05	gsto2	492500	glutathione S-transferase omega 2										73.1127	6.50638	0.834841	7.79355	6.5152e-15	3.50128e-13	FDR<0.05	si:ch211-113g11.6	559008	si:ch211-113g11.6														ENSDARG00000055570	32.8488	4.01785	0.747446	5.37543	7.63996e-08	4.00606e-06
ENSDARG00000028559	275.173	-1.10848	0.176455	-6.28191	3.34438e-10	1.87979e-08	FDR<0.05	march5l	326067	membrane-associated ring finger (C3HC4) 5, like										1105.91	5.55231	0.71266	7.79096	6.65006e-15	3.56492e-13	FDR<0.05	atp1a3a	64610	ATPase, Naﲯ transporting, alpha 3a polypeptide														ENSDARG00000012405	660941	1.60708	0.299026	5.37438	7.68466e-08	4.01955e-06
ENSDARG00000060518	467.513	1.25353	0.199613	6.2798	3.39006e-10	1.90077e-08	FDR<0.05	NA	NA	NA										267.077	-7.18703	0.922943	-7.78708	6.85754e-15	3.6671e-13	FDR<0.05	LOC101886098	101886098	Fc receptor-like protein 5														ENSDARG00000100093	128.305	3.83231	0.713172	5.37362	7.71723e-08	4.02558e-06
ENSDARG00000099026	23.6449	-4.7247	0.752947	-6.27494	3.49758e-10	1.95624e-08	FDR<0.05	si:dkey-185m8.2	101885702	si:dkey-185m8.2										302.313	3.24665	0.417001	7.78571	6.93241e-15	3.69803e-13	FDR<0.05	mkxb	556167	mohawk homeobox b														ENSDARG00000101446	337.12	1.94935	0.36279	5.37322	7.73419e-08	4.02558e-06
ENSDARG00000074283	73.2507	-3.42792	0.546365	-6.27404	3.51798e-10	1.96283e-08	FDR<0.05	inpp5d	559103	inositol polyphosphate-5-phosphatase D										106.017	5.42669	0.697161	7.78399	7.02748e-15	3.73955e-13	FDR<0.05	pacsin1a	553559	protein kinase C and casein kinase substrate in neurons 1a														ENSDARG00000053547	154.06	3.42279	0.637651	5.36781	7.96988e-08	4.13809e-06
ENSDARG00000089706	128.903	-4.30888	0.687229	-6.26993	3.61201e-10	2.01036e-08	FDR<0.05	si:ch211-276a23.5	555317	si:ch211-276a23.5										117.815	2.51084	0.322714	7.7804	7.22981e-15	3.83781e-13	FDR<0.05	si:dkeyp-14d3.1	101884658	si:dkeyp-14d3.1														ENSDARG00000074860	45.5475	4.30665	0.802429	5.36702	8.00466e-08	4.14598e-06
ENSDARG00000054025	198.304	2.34128	0.373706	6.26504	3.72736e-10	2.0695e-08	FDR<0.05	hoxb8b	30420	homeobox B8b										91.534	6.01598	0.7733	7.77962	7.27436e-15	3.85204e-13	FDR<0.05	si:ch211-257p13.3	793121	si:ch211-257p13.3														ENSDARG00000099035	30.261	3.98276	0.742146	5.36654	8.02603e-08	4.14691e-06
ENSDARG00000068214	4172.55	-1.31059	0.209327	-6.26096	3.82607e-10	2.11914e-08	FDR<0.05	ccni	406239	cyclin I										164.629	2.8216	0.36281	7.77708	7.42176e-15	3.92053e-13	FDR<0.05	NA	NA	NA														ENSDARG00000004291	128.821	4.05289	0.756767	5.35554	8.5303e-08	4.38789e-06
ENSDARG00000093182	560.554	-2.11601	0.338127	-6.25801	3.89917e-10	2.15274e-08	FDR<0.05	eif2ak1	565338	eukaryotic translation initiation factor 2-alpha kinase 1										193.618	-7.59237	0.976366	-7.77616	7.47608e-15	3.93964e-13	FDR<0.05	klf1	30104	Kruppel-like factor 1 (erythroid)														ENSDARG00000107086	24.6769	3.53304	0.659707	5.35546	8.53385e-08	4.38789e-06
ENSDARG00000076748	390.36	2.57876	0.41209	6.25775	3.90564e-10	2.15274e-08	FDR<0.05	ntn2	641469	netrin 2										146.116	7.23754	0.930815	7.77549	7.51576e-15	3.95096e-13	FDR<0.05	NA	NA	NA														ENSDARG00000077329	78.8026	3.08014	0.575616	5.35103	8.74527e-08	4.48571e-06
ENSDARG00000079438	356.742	2.10843	0.337012	6.25624	3.94374e-10	2.16849e-08	FDR<0.05	pkp3b	100330353	plakophilin 3b										49.6694	4.87838	0.628299	7.76442	8.20213e-15	4.30136e-13	FDR<0.05	cntnap5b	571891	contactin associated protein-like 5b														ENSDARG00000069388	129.814	-2.84658	0.532198	-5.34873	8.85726e-08	4.53218e-06
ENSDARG00000093608	44.2008	-3.3804	0.540776	-6.25102	4.07785e-10	2.23683e-08	FDR<0.05	ccl34b.1	563952	chemokine (C-C motif) ligand 34b, duplicate 1										117.467	3.85258	0.496215	7.76393	8.23382e-15	4.30758e-13	FDR<0.05	vcam1b	561971	vascular cell adhesion molecule 1b														ENSDARG00000037020	754.385	1.67609	0.31344	5.34741	8.9223e-08	4.55446e-06
ENSDARG00000039892	774.09	-2.37552	0.380751	-6.23903	4.40288e-10	2.40931e-08	FDR<0.05	gnpnat1	554143	glucosamine-phosphate N-acetyltransferase 1										362.661	-4.14501	0.534181	-7.75956	8.52267e-15	4.44797e-13	FDR<0.05	rhov	100005849	ras homolog family member V														ENSDARG00000042846	51.1615	4.88456	0.914056	5.34383	9.10018e-08	4.63409e-06
ENSDARG00000041623	75.9654	-3.73626	0.599095	-6.23651	4.47446e-10	2.4426e-08	FDR<0.05	mt	30282	metallothionein-1										567.721	3.77057	0.486231	7.75469	8.85611e-15	4.61091e-13	FDR<0.05	ache	114549	acetylcholinesterase														ENSDARG00000063133	118.359	3.94337	0.738202	5.34186	9.19954e-08	4.67345e-06
ENSDARG00000010132	369.249	1.93126	0.309923	6.2314	4.62285e-10	2.51757e-08	FDR<0.05	dacha	192121	dachshund a										47.4119	-5.658	0.729775	-7.75308	8.96935e-15	4.6587e-13	FDR<0.05	ccr9a	553366	chemokine (C-C motif) receptor 9a														ENSDARG00000056877	114.261	3.36483	0.630221	5.33913	9.33943e-08	4.73317e-06
ENSDARG00000097339	31.987	-6.67447	1.07128	-6.23038	4.65318e-10	2.52804e-08	FDR<0.05	slc9a1b	795135	solute carrier family 9 member A1b										182.527	3.80622	0.490979	7.75232	9.02309e-15	4.67542e-13	FDR<0.05	syt1a	436736	synaptotagmin Ia														ENSDARG00000004158	33.09	5.1241	0.960207	5.33646	9.478e-08	4.79193e-06
ENSDARG00000004160	790.276	-1.32298	0.212604	-6.22276	4.88499e-10	2.64766e-08	FDR<0.05	reep3b	393130	receptor accessory protein 3b										132.802	5.44197	0.702316	7.74861	9.29062e-15	4.80259e-13	FDR<0.05	NA	NA	NA														ENSDARG00000038941	27.7819	3.34267	0.626757	5.33329	9.64517e-08	4.85393e-06
ENSDARG00000008186	82.9166	-4.28532	0.689824	-6.2122	5.22473e-10	2.82508e-08	FDR<0.05	syk	405769	spleen tyrosine kinase										118.026	6.2959	0.812627	7.74759	9.36551e-15	4.8298e-13	FDR<0.05	galnt9	797549	polypeptide N-acetylgalactosaminyltransferase 9														ENSDARG00000004386	170.486	3.24743	0.608902	5.33326	9.64645e-08	4.85393e-06
ENSDARG00000026654	238.052	-1.28466	0.20683	-6.21119	5.25859e-10	2.83665e-08	FDR<0.05	gosr1	100001316	golgi SNAP receptor complex member 1										1243.37	3.14884	0.406492	7.74638	9.4552e-15	4.8645e-13	FDR<0.05	atp1b2a	64269	ATPase, Naﲯ transporting, beta 2a polypeptide														ENSDARG00000035253	365.301	2.28763	0.429186	5.33016	9.81286e-08	4.92596e-06
ENSDARG00000023217	1123.08	-1.92555	0.310192	-6.20761	5.37973e-10	2.89513e-08	FDR<0.05	crema	555432	cAMP responsive element modulator a										83.2933	-4.58574	0.592089	-7.74503	9.55596e-15	4.90471e-13	FDR<0.05	csf1rb	568405	colony stimulating factor 1 receptor, b														ENSDARG00000090064	59.5172	4.64526	0.87181	5.3283	9.91371e-08	4.96482e-06
ENSDARG00000018146	509.76	-1.97046	0.317531	-6.20557	5.44997e-10	2.92602e-08	FDR<0.05	gpx1a	352926	glutathione peroxidase 1a										132.802	6.97667	0.900921	7.74393	9.63889e-15	4.93561e-13	FDR<0.05	syn2a	436870	synapsin IIa														ENSDARG00000069368	12.6987	8.08659	1.52201	5.3131	1.07775e-07	5.38467e-06
ENSDARG00000100657	160.674	2.09281	0.337334	6.20397	5.50565e-10	2.94895e-08	FDR<0.05	egfl7	678640	EGF-like-domain, multiple 7										1653.67	-4.39581	0.567844	-7.74123	9.84595e-15	5.02978e-13	FDR<0.05	ampd2a	100330772	adenosine monophosphate deaminase 2a														ENSDARG00000040048	45.6676	2.90954	0.547799	5.31132	1.08832e-07	5.4247e-06
ENSDARG00000040280	43.4718	-2.56214	0.413052	-6.20294	5.5418e-10	2.96135e-08	FDR<0.05	zgc:110182	550535	zgc:110182										147.703	-6.96571	0.899916	-7.7404	9.91017e-15	5.0507e-13	FDR<0.05	slc43a3a	572234	solute carrier family 43, member 3a														ENSDARG00000104480	21.6858	4.45201	0.838409	5.31007	1.09583e-07	5.44933e-06
ENSDARG00000097901	26.4033	-3.77696	0.609606	-6.19575	5.80095e-10	3.09257e-08	FDR<0.05	si:ch73-90p23.1	100004095	si:ch73-90p23.1										89.3917	2.90762	0.376297	7.72692	1.10182e-14	5.60224e-13	FDR<0.05	gpc5b	101886726	glypican 5b														ENSDARG00000020798	104.858	3.75208	0.706777	5.30872	1.10399e-07	5.47705e-06
ENSDARG00000068233	63.6869	-2.95701	0.477316	-6.19507	5.82581e-10	3.09655e-08	FDR<0.05	zgc:64051	393342	zgc:64051										368.699	-2.22804	0.288715	-7.71708	1.19029e-14	6.03792e-13	FDR<0.05	hmbsa	394129	hydroxymethylbilane synthase a														ENSDARG00000074535	23.0269	3.34314	0.63027	5.3043	1.13106e-07	5.5982e-06
ENSDARG00000105380	1347.79	3.27494	0.528659	6.19481	5.83562e-10	3.09655e-08	FDR<0.05	fgl1	100003029	fibrinogen-like 1										202.634	2.46121	0.319063	7.71386	1.22064e-14	6.17748e-13	FDR<0.05	kifap3b	561489	kinesin-associated protein 3b														ENSDARG00000006396	102.045	3.27527	0.617672	5.30261	1.1416e-07	5.63723e-06
ENSDARG00000006029	273.368	-1.38841	0.224391	-6.18745	6.1146e-10	3.23704e-08	FDR<0.05	lta4h	406575	leukotriene A4 hydrolase										384.146	2.57286	0.333747	7.70902	1.26785e-14	6.40144e-13	FDR<0.05	NA	NA	NA														ENSDARG00000014891	807.22	2.63778	0.497634	5.30064	1.15395e-07	5.6711e-06
ENSDARG00000090352	557.569	-2.93078	0.474201	-6.18046	6.3917e-10	3.37588e-08	FDR<0.05	NA	NA	NA										77.1928	4.43676	0.575737	7.70623	1.29586e-14	6.52769e-13	FDR<0.05	galnt16	799387	UDP-N-acetyl-alpha-D-galactosamine:polypeptide N-acetylgalactosaminyltransferase 16														ENSDARG00000077470	19.411	7.74671	1.46149	5.30057	1.15442e-07	5.6711e-06
ENSDARG00000062148	492.091	-2.47858	0.401136	-6.17892	6.45423e-10	3.40102e-08	FDR<0.05	si:dkey-100n23.3	571373	si:dkey-100n23.3										521.392	-1.17906	0.153178	-7.69731	1.38961e-14	6.98127e-13	FDR<0.05	eif3jb	406823	eukaryotic translation initiation factor 3, subunit Jb														ENSDARG00000070162	199.864	2.28514	0.431139	5.30024	1.15649e-07	5.6711e-06
ENSDARG00000062328	32.1106	-4.7922	0.776059	-6.17505	6.61426e-10	3.4773e-08	FDR<0.05	rasgrp2	557063	RAS guanyl releasing protein 2 (calcium and DAG-regulated)										34.7239	-4.07226	0.529067	-7.69706	1.39233e-14	6.98127e-13	FDR<0.05	pkn1b	100007897	protein kinase N1b														ENSDARG00000058892	21.8849	3.67323	0.693162	5.29924	1.16289e-07	5.68929e-06
ENSDARG00000020364	42.0016	-2.96416	0.480096	-6.17409	6.65457e-10	3.49043e-08	FDR<0.05	fbp1b	282672	fructose-1,6-bisphosphatase 1b										81.7712	5.62245	0.730914	7.69235	1.44452e-14	7.22628e-13	FDR<0.05	klhl14	794722	kelch-like family member 14														ENSDARG00000041599	188.593	2.71883	0.513142	5.2984	1.16824e-07	5.69272e-06
ENSDARG00000001859	76.8411	4.42243	0.716507	6.17221	6.73404e-10	3.52399e-08	FDR<0.05	dbx1b	30416	developing brain homeobox 1b										40.0969	5.05019	0.656736	7.68984	1.47324e-14	7.353e-13	FDR<0.05	NA	NA	NA														ENSDARG00000090387	17.0465	3.56701	0.673243	5.29826	1.16913e-07	5.69272e-06
ENSDARG00000061830	549.381	2.29497	0.371868	6.17146	6.76615e-10	3.53267e-08	FDR<0.05	prss12	566809	protease, serine, 12 (neurotrypsin, motopsin)										72.9982	6.6489	0.865031	7.68632	1.51432e-14	7.54071e-13	FDR<0.05	prrt2	100329612	proline-rich transmembrane protein 2														ENSDARG00000074794	30.1949	2.90268	0.547896	5.29786	1.17165e-07	5.69272e-06
ENSDARG00000009823	926.064	3.77203	0.611611	6.16736	6.94374e-10	3.6171e-08	FDR<0.05	pou3f1	30398	POU class 3 homeobox 1										2448.12	2.28465	0.297444	7.68092	1.57951e-14	7.84731e-13	FDR<0.05	appb	170846	amyloid beta (A4) precursor protein b														ENSDARG00000102690	44.8608	2.96249	0.559435	5.2955	1.1869e-07	5.75362e-06
ENSDARG00000025495	492.635	3.57895	0.580363	6.16675	6.97077e-10	3.61751e-08	FDR<0.05	nhlh2	402968	nescient helix loop helix 2										69.8256	6.86971	0.894519	7.67978	1.59359e-14	7.89919e-13	FDR<0.05	kcnq3	799747	potassium voltage-gated channel, KQT-like subfamily, member 3														ENSDARG00000074581	739.413	3.09711	0.585066	5.2936	1.19929e-07	5.80042e-06
ENSDARG00000031776	6373.51	-1.25715	0.203863	-6.16662	6.97631e-10	3.61751e-08	FDR<0.05	zgc:92066	436651	zgc:92066										253.349	5.67762	0.739543	7.6772	1.62604e-14	8.04169e-13	FDR<0.05	sptbn4	100148730	spectrin beta, non-erythrocytic 4														ENSDARG00000013491	19.1225	5.16196	0.975681	5.29062	1.21904e-07	5.88251e-06
ENSDARG00000007257	583.623	-0.854187	0.138568	-6.16441	7.07461e-10	3.66015e-08	FDR<0.05	rab5ab	393945	RAB5A, member RAS oncogene family, b										139.927	-2.156	0.281053	-7.67114	1.70469e-14	8.40926e-13	FDR<0.05	fadd	562317	Fas (tnfrsf6)-associated via death domain														ENSDARG00000105201	31.2943	5.73978	1.08594	5.28552	1.25347e-07	6.03486e-06
ENSDARG00000044588	5592.23	2.04003	0.331227	6.15903	7.31939e-10	3.7782e-08	FDR<0.05	emp2	445506	epithelial membrane protein 2										190.057	5.27207	0.687283	7.67089	1.70811e-14	8.40926e-13	FDR<0.05	eno2	402874	enolase 2														ENSDARG00000101745	22.3406	3.22312	0.609908	5.2846	1.2598e-07	6.05163e-06
ENSDARG00000090286	16.1591	-4.82401	0.783562	-6.15652	7.43626e-10	3.82984e-08	FDR<0.05	serpina1	322701	serpin peptidase inhibitor, clade A (alpha-1 antiproteinase, antitrypsin), member 1										771.649	2.12582	0.277153	7.6702	1.71731e-14	8.43543e-13	FDR<0.05	NA	NA	NA														ENSDARG00000041062	22.0517	8.1272	1.5382	5.28359	1.26673e-07	6.06886e-06
ENSDARG00000040614	627.955	0.99073	0.160941	6.15586	7.46697e-10	3.83434e-08	FDR<0.05	sestd1	360133	SEC14 and spectrin domains 1										99.9604	4.84797	0.632634	7.66315	1.81432e-14	8.89182e-13	FDR<0.05	syngr3a	553617	synaptogyrin 3a														ENSDARG00000058649	79.5454	4.31345	0.81644	5.28325	1.26912e-07	6.06886e-06
ENSDARG00000068191	414.666	2.42079	0.393266	6.15561	7.47869e-10	3.83434e-08	FDR<0.05	cdh15	565617	cadherin 15, type 1, M-cadherin (myotubule)										231.291	4.55649	0.594639	7.66261	1.82185e-14	8.9086e-13	FDR<0.05	kif1aa	100330443	kinesin family member 1Aa														ENSDARG00000073824	19.5301	6.00302	1.13662	5.28144	1.28171e-07	6.10765e-06
ENSDARG00000040741	23.0231	-4.38492	0.712479	-6.15445	7.53399e-10	3.85401e-08	FDR<0.05	kcnab1b	555922	potassium voltage-gated channel, shaker-related subfamily, beta member 1 b										104.605	5.24856	0.684991	7.66224	1.82724e-14	8.9149e-13	FDR<0.05	si:dkeyp-117h8.2	570321	si:dkeyp-117h8.2														ENSDARG00000040469	410.396	1.81396	0.343472	5.28126	1.283e-07	6.10765e-06
ENSDARG00000107408	126.931	1.78452	0.290043	6.1526	7.62244e-10	3.89052e-08	FDR<0.05	NA	NA	NA										150.381	-4.91449	0.641669	-7.65891	1.87514e-14	9.12805e-13	FDR<0.05	zgc:174935	796019	zgc:174935														ENSDARG00000053130	29.4625	5.9116	1.11976	5.27935	1.29642e-07	6.1577e-06
ENSDARG00000030350	82.4626	8.02997	1.30534	6.15161	7.67011e-10	3.9061e-08	FDR<0.05	mnx2b	406206	motor neuron and pancreas homeobox 2b										153.734	4.12161	0.538218	7.65789	1.89018e-14	9.18071e-13	FDR<0.05	adgrb1a	563527	adhesion G protein-coupled receptor B1a														ENSDARG00000015025	281.748	3.64704	0.69116	5.27669	1.31536e-07	6.21533e-06
ENSDARG00000006257	372.977	1.76796	0.28754	6.14855	7.81944e-10	3.96687e-08	FDR<0.05	vldlr	393897	very low density lipoprotein receptor										689.809	-4.20337	0.549103	-7.65497	1.93355e-14	9.37036e-13	FDR<0.05	matn3a	445503	matrilin 3a														ENSDARG00000059534	70.441	4.23929	0.803417	5.27658	1.3162e-07	6.21533e-06
ENSDARG00000103727	98.5924	-5.15628	0.838631	-6.14845	7.82431e-10	3.96687e-08	FDR<0.05	NA	NA	NA										3862.71	-4.98695	0.651606	-7.65331	1.95865e-14	9.47088e-13	FDR<0.05	NA	NA	NA														ENSDARG00000039181	9.2681	7.57962	1.43651	5.27642	1.31735e-07	6.21533e-06
ENSDARG00000033144	32.8121	-2.76943	0.450498	-6.14749	7.87164e-10	3.982e-08	FDR<0.05	psme2	30647	proteasome activator subunit 2										94.0343	3.48255	0.455059	7.65297	1.96389e-14	9.47511e-13	FDR<0.05	plppr1	415222	phospholipid phosphatase related 1														ENSDARG00000079581	25.0379	4.11186	0.780405	5.26888	1.37257e-07	6.46144e-06
ENSDARG00000053272	33.4514	-4.53272	0.737549	-6.14565	7.96365e-10	4.01961e-08	FDR<0.05	si:dkey-166d12.2	100538309	si:dkey-166d12.2										115.647	6.19936	0.810286	7.65083	1.99684e-14	9.61273e-13	FDR<0.05	adgrb3	566117	adhesion G protein-coupled receptor B3														ENSDARG00000104315	115.898	-2.36686	0.449376	-5.267	1.38673e-07	6.51366e-06
ENSDARG00000077605	178.584	-2.2987	0.374364	-6.14028	8.2377e-10	4.14874e-08	FDR<0.05	frrs1b	557898	ferric-chelate reductase 1b										231.582	4.25704	0.556508	7.64956	2.01672e-14	9.68695e-13	FDR<0.05	otpb	30316	orthopedia homeobox b														ENSDARG00000077905	16.2791	6.09232	1.15697	5.26574	1.39626e-07	6.5439e-06
ENSDARG00000071251	36.1502	-3.56942	0.581729	-6.13588	8.46883e-10	4.25573e-08	FDR<0.05	ppp1r18	570052	protein phosphatase 1, regulatory subunit 18										275.173	-1.36195	0.178151	-7.64493	2.09058e-14	1.00196e-12	FDR<0.05	march5l	326067	membrane-associated ring finger (C3HC4) 5, like														ENSDARG00000099069	52.962	3.39912	0.645579	5.26522	1.40018e-07	6.54779e-06
ENSDARG00000060127	926.865	2.29391	0.373884	6.13536	8.49676e-10	4.26036e-08	FDR<0.05	adamts3	102467218	ADAM metallopeptidase with thrombospondin type 1 motif, 3										108.379	4.41025	0.576919	7.64449	2.09779e-14	1.0032e-12	FDR<0.05	gdf11	406247	growth differentiation factor 11														ENSDARG00000037324	99.1535	2.43815	0.46378	5.25712	1.4633e-07	6.82786e-06
ENSDARG00000010018	254.218	2.17766	0.354963	6.1349	8.52106e-10	4.26315e-08	FDR<0.05	qki2	393815	QKI, KH domain containing, RNA binding 2										307.825	-3.28833	0.430238	-7.64304	2.12159e-14	1.01235e-12	FDR<0.05	gsto2	492500	glutathione S-transferase omega 2														ENSDARG00000104436	280.913	3.92062	0.746064	5.25508	1.47961e-07	6.88883e-06
ENSDARG00000010770	275.441	3.39565	0.554031	6.12898	8.8444e-10	4.41418e-08	FDR<0.05	sox19a	30038	SRY (sex determining region Y)-box 19a										321.247	3.68923	0.482852	7.64049	2.16392e-14	1.02919e-12	FDR<0.05	sall3b	568041	spalt-like transcription factor 3b														ENSDARG00000036584	59.8722	4.68819	0.892345	5.25379	1.49003e-07	6.9221e-06
ENSDARG00000021521	18.1231	-4.08344	0.666285	-6.12867	8.86172e-10	4.41418e-08	FDR<0.05	rgs14a	327368	regulator of G protein signaling 14a										656.716	-5.02735	0.658	-7.64035	2.16637e-14	1.02919e-12	FDR<0.05	ank1a	449796	ankyrin 1, erythrocytic a														ENSDARG00000062744	151.752	3.79108	0.722091	5.25013	1.5199e-07	7.04543e-06
ENSDARG00000059255	98.1112	3.55021	0.579632	6.12495	9.07149e-10	4.50881e-08	FDR<0.05	evx2	30479	even-skipped homeobox 2										656.875	2.94518	0.385744	7.63506	2.25716e-14	1.06998e-12	FDR<0.05	hoxb8a	30343	homeobox B8a														ENSDARG00000077151	14.7267	6.77368	1.29069	5.24812	1.53661e-07	7.1073e-06
ENSDARG00000053370	521.392	-0.931789	0.152191	-6.12249	9.2124e-10	4.56887e-08	FDR<0.05	eif3jb	406823	eukaryotic translation initiation factor 3, subunit Jb										163.961	5.25312	0.688071	7.63456	2.2659e-14	1.07167e-12	FDR<0.05	shisa7b	100034520	shisa family member 7														ENSDARG00000019328	312.309	2.99372	0.571405	5.23923	1.6125e-07	7.44211e-06
ENSDARG00000079255	150.381	-3.81981	0.624094	-6.12057	9.32392e-10	4.61412e-08	FDR<0.05	zgc:174935	796019	zgc:174935										184.765	5.90482	0.77346	7.6343	2.27059e-14	1.07167e-12	FDR<0.05	pou3f2a	30547	POU class 3 homeobox 2a														ENSDARG00000055154	18.2917	7.60524	1.45189	5.23818	1.62168e-07	7.46821e-06
ENSDARG00000099644	194.541	3.92496	0.641566	6.11778	9.48904e-10	4.68565e-08	FDR<0.05	NA	NA	NA										416.891	2.49671	0.32718	7.631	2.32933e-14	1.09701e-12	FDR<0.05	arhgap35b	564565	Rho GTPase activating protein 35b														ENSDARG00000099182	23.7536	3.59621	0.68672	5.23679	1.63397e-07	7.50848e-06
ENSDARG00000055271	327.396	2.00717	0.328315	6.11353	9.74517e-10	4.80171e-08	FDR<0.05	nkd2b	794221	naked cuticle homolog 2b										56.0159	-4.65823	0.610625	-7.62862	2.37278e-14	1.11505e-12	FDR<0.05	apoc2	568972	apolipoprotein C-II														ENSDARG00000023713	1540.74	-2.44546	0.467323	-5.23292	1.66851e-07	7.65061e-06
ENSDARG00000008678	658.626	-1.408	0.230351	-6.11242	9.81309e-10	4.82232e-08	FDR<0.05	snx3	563511	sorting nexin 3										152.365	6.57652	0.862243	7.62722	2.39863e-14	1.12459e-12	FDR<0.05	si:ch211-150g13.3	559304	si:ch211-150g13.3														ENSDARG00000060481	116.611	3.59255	0.686749	5.23124	1.68376e-07	7.70383e-06
ENSDARG00000026990	16.45	-3.26268	0.533801	-6.11216	9.82937e-10	4.82232e-08	FDR<0.05	klhl6	368818	kelch-like family member 6										151.01	3.45244	0.452662	7.62697	2.40344e-14	1.12459e-12	FDR<0.05	caly	100307104	calcyon neuron-specific vesicular protein														ENSDARG00000101171	54.2822	3.67792	0.703901	5.22506	1.74097e-07	7.94845e-06
ENSDARG00000074846	43.4955	-4.52539	0.740646	-6.11007	9.95904e-10	4.87543e-08	FDR<0.05	si:ch73-203a8.1	100151151	si:ch73-203a8.1										281.846	-2.06392	0.270632	-7.62627	2.41652e-14	1.12828e-12	FDR<0.05	litaf	431731	lipopolysaccharide-induced TNF factor														ENSDARG00000077761	28.3754	3.21145	0.61563	5.21652	1.82312e-07	8.30558e-06
ENSDARG00000074253	64.3564	3.79647	0.621424	6.1093	1.00071e-09	4.88843e-08	FDR<0.05	NA	NA	NA										110.999	6.55054	0.859361	7.62257	2.48674e-14	1.15858e-12	FDR<0.05	camta1a	797322	calmodulin binding transcription activator 1a														ENSDARG00000002600	18.7908	5.41209	1.0379	5.21446	1.84352e-07	8.38049e-06
ENSDARG00000105643	64.9806	-2.86346	0.46935	-6.10091	1.05469e-09	5.14109e-08	FDR<0.05	si:dkey-181f22.4	101882156	si:dkey-181f22.4										213.336	3.19193	0.418801	7.6216	2.50552e-14	1.16482e-12	FDR<0.05	c1qtnf6b	570839	C1q and TNF related 6b														ENSDARG00000006892	33.6722	4.60999	0.884492	5.21202	1.86793e-07	8.47328e-06
ENSDARG00000094281	61.1127	-3.62389	0.594027	-6.10054	1.05711e-09	5.1419e-08	FDR<0.05	si:ch73-196i15.3	108004537	si:ch73-196i15.3										36.1502	-6.04747	0.794014	-7.61633	2.60999e-14	1.2108e-12	FDR<0.05	ppp1r18	570052	protein phosphatase 1, regulatory subunit 18														ENSDARG00000076268	37.9827	3.29117	0.631679	5.21018	1.88653e-07	8.53936e-06
ENSDARG00000053979	1033.17	-1.51633	0.248723	-6.09646	1.0844e-09	5.26339e-08	FDR<0.05	chmp2a	798901	charged multivesicular body protein 2A										100.986	6.24727	0.820326	7.6156	2.62474e-14	1.21505e-12	FDR<0.05	fgf13b	403003	fibroblast growth factor 13b														ENSDARG00000074469	30.492	4.03891	0.775348	5.20916	1.89697e-07	8.56833e-06
ENSDARG00000074275	154.61	1.62769	0.267286	6.0897	1.13121e-09	5.47892e-08	FDR<0.05	limch1a	561940	LIM and calponin homology domains 1a										216.894	-1.93888	0.254652	-7.61384	2.66071e-14	1.22908e-12	FDR<0.05	rhogb	336933	ras homolog family member Gb														ENSDARG00000001127	54.8143	5.52362	1.06061	5.20794	1.90947e-07	8.60641e-06
ENSDARG00000090297	155.694	3.82515	0.628561	6.08556	1.16082e-09	5.61038e-08	FDR<0.05	ldlrad2	100537878	low density lipoprotein receptor class A domain containing 2										149.03	-4.29132	0.564255	-7.60529	2.84264e-14	1.31033e-12	FDR<0.05	gramd1c	563054	GRAM domain containing 1c														ENSDARG00000044691	513.451	-1.4949	0.287178	-5.20548	1.93499e-07	8.68759e-06
ENSDARG00000078138	30.0699	-3.85166	0.632992	-6.08485	1.16604e-09	5.62365e-08	FDR<0.05	si:ch211-202h22.8	559550	si:ch211-202h22.8										310.137	-4.35823	0.573085	-7.60486	2.85214e-14	1.31192e-12	FDR<0.05	soul2	557389	heme-binding protein soul2														ENSDARG00000058154	187.103	3.39545	0.652293	5.20541	1.93568e-07	8.68759e-06
ENSDARG00000103133	115.43	2.41016	0.396404	6.08006	1.20134e-09	5.78167e-08	FDR<0.05	hoxc12b	58062	homeobox C12b										66.2681	5.35284	0.703903	7.60452	2.85964e-14	1.31259e-12	FDR<0.05	lrrn3a	101887059	leucine rich repeat neuronal 3a														ENSDARG00000015174	236.368	3.4544	0.664039	5.2021	1.9705e-07	8.82517e-06
ENSDARG00000074908	12964.9	2.25396	0.370793	6.07877	1.21107e-09	5.81619e-08	FDR<0.05	col6a1	569755	collagen, type VI, alpha 1										233.142	-5.02865	0.661445	-7.60251	2.90431e-14	1.33029e-12	FDR<0.05	mpeg1.1	335407	macrophage expressed 1, tandem duplicate 1														ENSDARG00000078302	35.6027	3.92366	0.754435	5.20079	1.98439e-07	8.86865e-06
ENSDARG00000108441	51.5146	-1.84787	0.304267	-6.0732	1.25385e-09	5.99834e-08	FDR<0.05	NA	NA	NA										109.75	5.70018	0.750058	7.59965	2.96926e-14	1.35717e-12	FDR<0.05	pou4f1	58057	POU class 4 homeobox 1														ENSDARG00000022176	56.7215	2.92049	0.561693	5.19944	1.99892e-07	8.91478e-06
ENSDARG00000044511	1518.25	1.08489	0.178637	6.07315	1.25427e-09	5.99834e-08	FDR<0.05	etv5b	30452	ets variant 5b										1076.4	-5.36164	0.705829	-7.59623	3.04891e-14	1.39065e-12	FDR<0.05	si:ch211-157c3.4	561592	si:ch211-157c3.4														ENSDARG00000073731	193.77	1.90908	0.367372	5.19659	2.02978e-07	9.02819e-06
ENSDARG00000087993	248.089	-1.53225	0.252318	-6.07269	1.25788e-09	6.00304e-08	FDR<0.05	bada	564921	BCL2-associated agonist of cell death a										568.091	-4.01573	0.528984	-7.5914	3.16465e-14	1.44041e-12	FDR<0.05	vamp8	327007	vesicle-associated membrane protein 8 (endobrevin)														ENSDARG00000043531	13447.3	-1.09174	0.210098	-5.19631	2.03288e-07	9.02819e-06
ENSDARG00000007944	118.718	4.31124	0.710235	6.07016	1.27783e-09	6.08547e-08	FDR<0.05	lhx1b	30454	LIM homeobox 1b										125.417	3.76197	0.495724	7.58885	3.2275e-14	1.46506e-12	FDR<0.05	NA	NA	NA														ENSDARG00000003655	597.08	2.39018	0.460039	5.1956	2.04062e-07	9.04363e-06
ENSDARG00000019521	885.584	-4.9978	0.823524	-6.0688	1.28869e-09	6.11891e-08	FDR<0.05	mpx	337514	myeloid-specific peroxidase										67.4017	5.6759	0.747945	7.58866	3.2323e-14	1.46506e-12	FDR<0.05	si:dkey-191m6.4	555573	si:dkey-191m6.4														ENSDARG00000076826	21.6675	4.42843	0.852687	5.19349	2.06383e-07	9.11187e-06
ENSDARG00000057913	326.68	3.90244	0.643053	6.06861	1.29023e-09	6.11891e-08	FDR<0.05	syt11a	406769	synaptotagmin XIa										122.831	8.03935	1.05969	7.5865	3.2867e-14	1.48661e-12	FDR<0.05	dnm1b	100333543	dynamin 1b														ENSDARG00000021255	24.3713	4.58365	0.882588	5.19342	2.06462e-07	9.11187e-06
ENSDARG00000071341	65.7333	-2.83828	0.468039	-6.0642	1.32613e-09	6.27611e-08	FDR<0.05	abch1	558667	ATP-binding cassette, sub-family H, member 1										4941.57	-5.25503	0.693333	-7.57937	3.47245e-14	1.56737e-12	FDR<0.05	si:ch211-195b11.3	100334344	si:ch211-195b11.3														ENSDARG00000100991	35.1678	3.39031	0.654021	5.1838	2.17413e-07	9.57522e-06
ENSDARG00000074322	318.715	-3.48777	0.57538	-6.06169	1.34698e-09	6.36155e-08	FDR<0.05	NA	NA	NA										885.584	-6.27756	0.828833	-7.57397	3.61993e-14	1.63055e-12	FDR<0.05	mpx	337514	myeloid-specific peroxidase														ENSDARG00000056618	19.7734	4.11428	0.79418	5.18054	2.21246e-07	9.7238e-06
ENSDARG00000076789	92.4574	-3.63495	0.599755	-6.06073	1.35504e-09	6.3736e-08	FDR<0.05	cx32.2	566647	connexin 32.2										154.092	5.73351	0.757055	7.57344	3.63482e-14	1.63386e-12	FDR<0.05	lrrc4.1	565021	leucine rich repeat containing 4.1														ENSDARG00000062108	33.3911	2.23437	0.431361	5.1798	2.22124e-07	9.74218e-06
ENSDARG00000086266	131.291	-3.33301	0.549936	-6.06072	1.35513e-09	6.3736e-08	FDR<0.05	LOC101886133	101886133	caspase-3-like										154.06	5.07534	0.671011	7.56372	3.9169e-14	1.75702e-12	FDR<0.05	jakmip2	559839	janus kinase and microtubule interacting protein 2														ENSDARG00000060149	146.746	3.1404	0.60652	5.17773	2.24598e-07	9.83033e-06
ENSDARG00000104300	34.9918	-5.10129	0.843189	-6.05	1.44845e-09	6.79844e-08	FDR<0.05	wipf1a	100005341	WAS/WASL interacting protein family, member 1a										102.142	5.64222	0.746314	7.56011	4.02716e-14	1.80276e-12	FDR<0.05	mapk10	569698	mitogen-activated protein kinase 10														ENSDARG00000101478	23.6105	3.18722	0.615682	5.17674	2.25798e-07	9.86249e-06
ENSDARG00000104282	40.0969	4.00201	0.661574	6.04922	1.45551e-09	6.81756e-08	FDR<0.05	NA	NA	NA										162.536	3.74828	0.497079	7.5406	4.67798e-14	2.08979e-12	FDR<0.05	epb41l3a	445478	erythrocyte membrane protein band 4.1-like 3a														ENSDARG00000063568	14.6542	5.22442	1.00957	5.17492	2.28006e-07	9.93845e-06
ENSDARG00000076381	198.301	-2.07884	0.343755	-6.04745	1.47155e-09	6.87853e-08	FDR<0.05	slc25a1b	795332	slc25a1 solute carrier family 25 (mitochondrial carrier; citrate transporter), member 1b										162.438	5.67759	0.753417	7.53579	4.85374e-14	2.16385e-12	FDR<0.05	ank2a	568926	ankyrin 2a, neuronal														ENSDARG00000060222	84.4171	3.02835	0.585782	5.16975	2.34405e-07	1.01964e-05
ENSDARG00000063358	815.553	-1.55316	0.256907	-6.04561	1.48843e-09	6.94315e-08	FDR<0.05	micu1	561210	mitochondrial calcium uptake 1										382.533	2.77318	0.368042	7.53495	4.88507e-14	2.17335e-12	FDR<0.05	olfml2ba	557997	olfactomedin-like 2Ba														ENSDARG00000014059	72.2225	-2.05309	0.397243	-5.16836	2.36155e-07	1.02514e-05
ENSDARG00000079603	34.5992	-5.11094	0.846229	-6.03967	1.54428e-09	7.18896e-08	FDR<0.05	NA	NA	NA										114.549	6.21442	0.826459	7.51934	5.50552e-14	2.44438e-12	FDR<0.05	ank1b	797662	ankyrin 1, erythrocytic b														ENSDARG00000057296	21.7419	4.3278	0.837572	5.16707	2.37788e-07	1.03012e-05
ENSDARG00000007603	491.475	-1.99968	0.331172	-6.03821	1.55835e-09	7.23966e-08	FDR<0.05	stxbp2	406578	syntaxin binding protein 2										74.1335	7.35101	0.978061	7.5159	5.65221e-14	2.50228e-12	FDR<0.05	napba	553682	N-ethylmaleimide-sensitive factor attachment protein, beta a														ENSDARG00000024276	286.897	2.11379	0.409423	5.16286	2.43201e-07	1.05142e-05
ENSDARG00000029402	715.895	1.86747	0.309456	6.03468	1.59275e-09	7.38437e-08	FDR<0.05	sort1a	406511	sortilin 1a										98.5924	-6.86434	0.913329	-7.51574	5.65897e-14	2.50228e-12	FDR<0.05	NA	NA	NA														ENSDARG00000058969	46.7889	3.38503	0.655825	5.16148	2.45003e-07	1.05706e-05
ENSDARG00000035459	27.819	-3.34785	0.555162	-6.0304	1.63551e-09	7.5672e-08	FDR<0.05	spns3	568387	spinster homolog 3 (Drosophila)										334.891	-5.12804	0.682949	-7.50867	5.97323e-14	2.63231e-12	FDR<0.05	rell2	678542	RELT-like 2														ENSDARG00000104989	22.6027	3.49154	0.677928	5.15031	2.60059e-07	1.11973e-05
ENSDARG00000039385	115.936	3.79649	0.630268	6.02361	1.70565e-09	7.87572e-08	FDR<0.05	si:ch73-265d7.2	100148055	si:ch73-265d7.2										192.899	4.66059	0.620702	7.50858	5.97729e-14	2.63231e-12	FDR<0.05	atp6ap1a	100004566	ATPase, H transporting, lysosomal accessory protein 1a														ENSDARG00000014939	89.5827	3.11452	0.604895	5.14886	2.62069e-07	1.12454e-05
ENSDARG00000099840	1068.81	1.86512	0.309711	6.02214	1.7213e-09	7.90886e-08	FDR<0.05	lpar1	368461	lysophosphatidic acid receptor 1										53.0322	-6.83013	0.909779	-7.50746	6.02848e-14	2.64948e-12	FDR<0.05	ikzf1	30177	IKAROS family zinc finger 1 (Ikaros)														ENSDARG00000078169	16.2647	5.4949	1.06723	5.14874	2.62237e-07	1.12454e-05
ENSDARG00000044895	12938.2	2.64707	0.439557	6.02213	1.72139e-09	7.90886e-08	FDR<0.05	fmoda	791822	fibromodulin a										103.424	5.50405	0.733316	7.50571	6.10983e-14	2.67981e-12	FDR<0.05	itm2ca	436822	integral membrane protein 2Ca														ENSDARG00000053110	24.9758	3.31274	0.643785	5.14572	2.66497e-07	1.1405e-05
ENSDARG00000021439	2002.24	-2.0411	0.338944	-6.02195	1.72324e-09	7.90886e-08	FDR<0.05	ncoa4	394104	nuclear receptor coactivator 4										147.028	4.86374	0.648482	7.5002	6.37226e-14	2.78928e-12	FDR<0.05	igsf9ba	567389	immunoglobulin superfamily, member 9Ba														ENSDARG00000076401	49.4732	3.48103	0.676689	5.1442	2.68658e-07	1.14743e-05
ENSDARG00000099819	161.645	-2.87713	0.478226	-6.01626	1.78494e-09	8.17553e-08	FDR<0.05	sb:cb1058	394209	sb:cb1058										1219.68	-2.12356	0.283148	-7.4998	6.39162e-14	2.79212e-12	FDR<0.05	chmp1b	336426	chromatin modifying protein 1B														ENSDARG00000077134	19.5912	4.20478	0.817497	5.14348	2.69696e-07	1.14954e-05
ENSDARG00000099313	331.434	-1.36726	0.227304	-6.01513	1.79741e-09	8.21612e-08	FDR<0.05	naga	560778	N-acetylgalactosaminidase, alpha										102.077	-4.48034	0.597984	-7.4924	6.76279e-14	2.94833e-12	FDR<0.05	si:dkeyp-13a3.10	100002203	si:dkeyp-13a3.10														ENSDARG00000037101	37.0289	2.48323	0.483132	5.13985	2.74956e-07	1.16961e-05
ENSDARG00000103952	26.1272	-3.37239	0.560731	-6.01429	1.8068e-09	8.24247e-08	FDR<0.05	LOC100150280	100150280	NACHT, LRR and PYD domains-containing protein 12-like										138.282	5.1657	0.689723	7.48953	6.91222e-14	3.00744e-12	FDR<0.05	nrsn1	335551	neurensin 1														ENSDARG00000095421	10.7642	7.6968	1.49872	5.13558	2.8128e-07	1.19411e-05
ENSDARG00000042106	67.351	8.09641	1.34759	6.00808	1.87732e-09	8.53748e-08	FDR<0.05	mnx2a	406205	motor neuron and pancreas homeobox 2a										282.653	-3.8418	0.51308	-7.48771	7.00843e-14	3.04197e-12	FDR<0.05	svopl	492766	SVOP-like														ENSDARG00000102176	27.3674	2.57792	0.502507	5.13011	2.8957e-07	1.22685e-05
ENSDARG00000002190	1030.86	-2.10545	0.350445	-6.00794	1.87896e-09	8.53748e-08	FDR<0.05	chmp2bb	405840	charged multivesicular body protein 2Bb										25.5286	-5.64568	0.754014	-7.4875	7.01961e-14	3.04197e-12	FDR<0.05	LOC100002392	100002392	chemokine CCL-C17a														ENSDARG00000063157	82.0114	4.79317	0.934415	5.12959	2.9037e-07	1.22778e-05
ENSDARG00000043403	124.259	-1.61905	0.269631	-6.00469	1.91694e-09	8.69269e-08	FDR<0.05	paox1	564675	polyamine oxidase (exo-N4-amino) 1										119.002	5.83575	0.779597	7.4856	7.12223e-14	3.08029e-12	FDR<0.05	celf5a	568052	cugbp, Elav-like family member 5a														ENSDARG00000023914	101.182	1.71045	0.33362	5.12694	2.94486e-07	1.24271e-05
ENSDARG00000014018	699.127	3.61947	0.603304	5.99941	1.98038e-09	8.94674e-08	FDR<0.05	lhx1a	30463	LIM homeobox 1a										130.061	3.00747	0.401956	7.48208	7.31547e-14	3.15758e-12	FDR<0.05	sgip1a	566542	SH3-domain GRB2-like (endophilin) interacting protein 1a														ENSDARG00000043313	805.919	2.83051	0.552404	5.12398	2.99153e-07	1.25989e-05
ENSDARG00000055901	227.15	2.40799	0.401374	5.99937	1.98083e-09	8.94674e-08	FDR<0.05	steap4	550429	STEAP family member 4										47.0998	-5.54576	0.741255	-7.48159	7.34289e-14	3.16312e-12	FDR<0.05	itgae.2	100536705	integrin, alpha E, tandem duplicate 2														ENSDARG00000104582	200.131	2.85336	0.557064	5.12213	3.02097e-07	1.26977e-05
ENSDARG00000032469	189.478	-3.45709	0.57647	-5.99699	2.01008e-09	9.06089e-08	FDR<0.05	ampd3b	333997	adenosine monophosphate deaminase 3b										1351.36	-5.1352	0.686441	-7.4809	7.3815e-14	3.17346e-12	FDR<0.05	zgc:174938	100126020	zgc:174938														ENSDARG00000079396	83.3785	3.09973	0.605697	5.11762	3.09416e-07	1.29796e-05
ENSDARG00000057062	535.915	1.72003	0.286902	5.99517	2.0327e-09	9.14473e-08	FDR<0.05	si:dkey-157g16.6	561837	si:dkey-157g16.6										248.247	-3.16967	0.424813	-7.46134	8.56493e-14	3.66989e-12	FDR<0.05	rbm38	333991	RNA binding motif protein 38														ENSDARG00000104339	41.7506	2.81272	0.549902	5.11494	3.13838e-07	1.3139e-05
ENSDARG00000057936	373.913	4.26818	0.712736	5.98845	2.11847e-09	9.51182e-08	FDR<0.05	lhx5	30465	LIM homeobox 5										575.325	2.15379	0.288663	7.46126	8.57e-14	3.66989e-12	FDR<0.05	hoxa10b	30391	homeobox A10b														ENSDARG00000105302	63.2806	3.08723	0.603662	5.11418	3.1511e-07	1.31662e-05
ENSDARG00000035910	455.779	1.57486	0.263033	5.98733	2.13315e-09	9.55885e-08	FDR<0.05	znf281b	503523	zinc finger protein 281b										121.866	4.24728	0.569569	7.45701	8.85097e-14	3.78274e-12	FDR<0.05	nalcn	548345	sodium leak channel, non-selective														ENSDARG00000098551	19.8083	4.35321	0.852841	5.10436	3.31909e-07	1.38408e-05
ENSDARG00000040159	226.049	5.31663	0.88869	5.98255	2.19669e-09	9.82424e-08	FDR<0.05	wnt4b	791993	wingless-type MMTV integration site family, member 4b										143.087	-3.62158	0.485975	-7.4522	9.17966e-14	3.91551e-12	FDR<0.05	dnase1l4.2	393843	deoxyribonuclease 1 like 4, tandem duplicate 2														ENSDARG00000102701	270.36	-1.11997	0.219452	-5.10349	3.33444e-07	1.38663e-05
ENSDARG00000056027	656.875	2.3096	0.386079	5.98219	2.20161e-09	9.82694e-08	FDR<0.05	hoxb8a	30343	homeobox B8a										144.148	5.62728	0.755679	7.44665	9.57416e-14	4.06635e-12	FDR<0.05	nkx6.1	436748	NK6 homeobox 1														ENSDARG00000020795	315.863	1.61036	0.315555	5.10327	3.33827e-07	1.38663e-05
ENSDARG00000108111	3862.71	-3.88929	0.650871	-5.97551	2.29368e-09	1.02179e-07	FDR<0.05	NA	NA	NA										78.1492	5.67051	0.7615	7.44651	9.58423e-14	4.06635e-12	FDR<0.05	si:dkey-35i13.1	795516	si:dkey-35i13.1														ENSDARG00000069339	161.115	2.43374	0.477486	5.09698	3.45107e-07	1.43067e-05
ENSDARG00000102320	604.03	-1.29157	0.216188	-5.97429	2.31089e-09	1.02744e-07	FDR<0.05	mob1a	100005014	MOB kinase activator 1A										69.1486	4.75248	0.638221	7.44644	9.58948e-14	4.06635e-12	FDR<0.05	adarb1a	58134	adenosine deaminase, RNA-specific, B1a														ENSDARG00000058284	27.3396	3.01555	0.591796	5.09558	3.47669e-07	1.43848e-05
ENSDARG00000037267	277.788	-3.80088	0.636432	-5.97218	2.34108e-09	1.03884e-07	FDR<0.05	zgc:158263	791197	zgc:158263										126.583	3.98499	0.535299	7.44441	9.7375e-14	4.12107e-12	FDR<0.05	astn1	791157	astrotactin 1														ENSDARG00000090646	36.9691	2.58351	0.507956	5.08609	3.65521e-07	1.50709e-05
ENSDARG00000107508	28.0884	-2.95463	0.494844	-5.97083	2.36042e-09	1.04538e-07	FDR<0.05	NA	NA	NA										89.5827	4.85941	0.653326	7.43795	1.02259e-13	4.31935e-12	FDR<0.05	si:dkey-76p7.5	564698	si:dkey-76p7.5														ENSDARG00000053771	14.8558	5.05498	0.993922	5.08589	3.6591e-07	1.50709e-05
ENSDARG00000044776	430.55	-3.51093	0.588051	-5.97045	2.36603e-09	1.04583e-07	FDR<0.05	clic3	84040	chloride intracellular channel 3										97.1969	4.54006	0.610516	7.43644	1.03432e-13	4.36041e-12	FDR<0.05	si:ch73-127m5.1	799158	si:ch73-127m5.1														ENSDARG00000028628	25.4161	3.23641	0.6364	5.0855	3.66656e-07	1.50709e-05
ENSDARG00000033587	33.9316	-3.53393	0.592306	-5.96639	2.42562e-09	1.07009e-07	FDR<0.05	LOC101884755	101884755	enoyl-[acyl-carrier-protein] reductase, mitochondrial-like										145.784	4.03729	0.54315	7.43311	1.0607e-13	4.46295e-12	FDR<0.05	adgrd2	571770	adhesion G protein-coupled receptor D2														ENSDARG00000061562	29.2874	2.92947	0.576069	5.08527	3.67098e-07	1.50709e-05
ENSDARG00000078557	151.449	5.37028	0.900271	5.96519	2.44353e-09	1.07591e-07	FDR<0.05	si:ch211-57n23.4	799595	si:ch211-57n23.4										116.564	5.55209	0.747047	7.43205	1.06925e-13	4.49024e-12	FDR<0.05	nefma	553718	neurofilament, medium polypeptide a														ENSDARG00000061829	50.1294	3.50772	0.6899	5.08438	3.68821e-07	1.51124e-05
ENSDARG00000022165	445.555	-2.60229	0.436309	-5.96432	2.45648e-09	1.07952e-07	FDR<0.05	mgst1.2	431762	microsomal glutathione S-transferase 1.2										451.358	2.2307	0.300169	7.43149	1.07381e-13	4.50067e-12	FDR<0.05	tshz3b	565811	teashirt zinc finger homeobox 3b														ENSDARG00000056244	18.4548	3.67004	0.723166	5.07496	3.8758e-07	1.58261e-05
ENSDARG00000052859	332.597	-2.25647	0.378419	-5.96288	2.47828e-09	1.08701e-07	FDR<0.05	chp1	325361	calcineurin-like EF-hand protein 1										327.399	3.41681	0.459882	7.42976	1.08791e-13	4.5469e-12	FDR<0.05	coro1b	560168	coronin, actin binding protein, 1B														ENSDARG00000039500	20.1681	5.00882	0.986983	5.07488	3.87732e-07	1.58261e-05
ENSDARG00000105190	132.28	3.43824	0.5767	5.96192	2.49292e-09	1.09132e-07	FDR<0.05	rhbdl3	550128	rhomboid, veinlet-like 3 (Drosophila)										78.4594	5.15953	0.694453	7.42963	1.08903e-13	4.5469e-12	FDR<0.05	si:ch211-168b3.1	564814	si:ch211-168b3.1														ENSDARG00000096601	21.899	4.07868	0.804055	5.07264	3.92335e-07	1.59357e-05
ENSDARG00000022983	368.048	-1.71215	0.287228	-5.96095	2.50781e-09	1.09574e-07	FDR<0.05	ccdc28a	326808	coiled-coil domain containing 28A										378.711	4.6175	0.621565	7.42883	1.09563e-13	4.56569e-12	FDR<0.05	sulf2a	393910	sulfatase 2a														ENSDARG00000040291	423.199	2.25359	0.44429	5.07234	3.92957e-07	1.59357e-05
ENSDARG00000032631	82.4838	-3.64187	0.611084	-5.95968	2.52726e-09	1.10212e-07	FDR<0.05	ltb4r	100329657	leukotriene B4 receptor										312.382	2.96765	0.399525	7.42793	1.10307e-13	4.58789e-12	FDR<0.05	tspan7b	449539	tetraspanin 7b														ENSDARG00000005343	41.3237	2.58067	0.508787	5.07221	3.93223e-07	1.59357e-05
ENSDARG00000033227	123.596	-4.07457	0.684405	-5.95345	2.62542e-09	1.14274e-07	FDR<0.05	lect2l	567278	leukocyte cell-derived chemotaxin 2 like										102.601	-2.87213	0.386729	-7.42674	1.11305e-13	4.61806e-12	FDR<0.05	limk1b	101883214	LIM domain kinase 1b														ENSDARG00000043394	50.7777	2.33934	0.461217	5.07211	3.93428e-07	1.59357e-05
ENSDARG00000076238	149.03	-3.2791	0.550924	-5.95199	2.64895e-09	1.15078e-07	FDR<0.05	gramd1c	563054	GRAM domain containing 1c										338.044	6.58124	0.886176	7.42656	1.11458e-13	4.61806e-12	FDR<0.05	gng3	114462	guanine nucleotide binding protein (G protein), gamma 3														ENSDARG00000077473	1349.83	-1.4291	0.281923	-5.06914	3.99626e-07	1.61298e-05
ENSDARG00000045803	251.781	2.31031	0.388371	5.94871	2.70259e-09	1.17184e-07	FDR<0.05	mfge8b	558580	milk fat globule-EGF factor 8 protein b										72.4655	4.52689	0.609638	7.42554	1.12321e-13	4.64495e-12	FDR<0.05	vgf	100535309	VGF nerve growth factor inducible														ENSDARG00000062538	45.4079	3.28295	0.64768	5.06878	4.0037e-07	1.61298e-05
ENSDARG00000070047	187.238	-1.97771	0.332541	-5.94725	2.72677e-09	1.18008e-07	FDR<0.05	rgs4	569876	regulator of G protein signaling 4										118.8	-2.67062	0.359695	-7.42469	1.13044e-13	4.66596e-12	FDR<0.05	plin2	794841	perilipin 2														ENSDARG00000004405	76.0934	1.71978	0.339293	5.06872	4.00505e-07	1.61298e-05
ENSDARG00000019646	680.84	2.16438	0.36395	5.94692	2.73232e-09	1.18024e-07	FDR<0.05	twist3	30176	twist3										118.718	5.2621	0.708781	7.42415	1.13502e-13	4.67599e-12	FDR<0.05	lhx1b	30454	LIM homeobox 1b														ENSDARG00000045556	28.7715	3.67398	0.72511	5.06679	4.04588e-07	1.62634e-05
ENSDARG00000077782	85.927	-3.53261	0.594338	-5.94378	2.78531e-09	1.20085e-07	FDR<0.05	acer2	100331179	alkaline ceramidase 2										472.22	4.8	0.646674	7.42259	1.14848e-13	4.72247e-12	FDR<0.05	slc6a11b	100150472	solute carrier family 6 (neurotransmitter transporter), member 11b														ENSDARG00000042922	26.4773	3.55923	0.702653	5.06541	4.0752e-07	1.63502e-05
ENSDARG00000105255	107.317	2.29181	0.385625	5.9431	2.79687e-09	1.20355e-07	FDR<0.05	zbtb4	798710	zinc finger and BTB domain containing 4										53.4078	5.66368	0.7632	7.42096	1.16271e-13	4.77193e-12	FDR<0.05	NA	NA	NA														ENSDARG00000099488	18.6411	5.16521	1.0209	5.0595	4.20367e-07	1.68338e-05
ENSDARG00000071567	305.266	-2.03058	0.341737	-5.94192	2.81709e-09	1.20997e-07	FDR<0.05	si:dkey-34l15.1	563265	si:dkey-34l15.1										197.801	3.23037	0.435334	7.42044	1.16729e-13	4.7817e-12	FDR<0.05	uncx	798510	UNC homeobox														ENSDARG00000104101	82.963	3.80227	0.751846	5.05724	4.25372e-07	1.70021e-05
ENSDARG00000040453	126.15	-1.64702	0.277277	-5.93999	2.85041e-09	1.22127e-07	FDR<0.05	wdfy2	492636	WD repeat and FYVE domain containing 2										38.3118	-4.24978	0.572888	-7.41818	1.18743e-13	4.85504e-12	FDR<0.05	afp4	568707	antifreeze protein type IV														ENSDARG00000006350	24.2649	4.52745	0.895435	5.05614	4.27819e-07	1.70676e-05
ENSDARG00000029443	1125.55	-2.23261	0.375874	-5.93977	2.85414e-09	1.22127e-07	FDR<0.05	zgc:92242	436899	zgc:92242										991.689	2.63233	0.354975	7.41554	1.2113e-13	4.94335e-12	FDR<0.05	htra1a	431766	HtrA serine peptidase 1a														ENSDARG00000040526	153.801	-1.10231	0.218061	-5.05507	4.30231e-07	1.71316e-05
ENSDARG00000052656	11.7016	-4.59846	0.774433	-5.93783	2.88813e-09	1.2335e-07	FDR<0.05	si:ch211-193e13.5	100331104	si:ch211-193e13.5										665.92	2.68728	0.362466	7.41388	1.22658e-13	4.99628e-12	FDR<0.05	NA	NA	NA														ENSDARG00000077736	848.155	2.48957	0.49257	5.05424	4.32112e-07	1.71742e-05
ENSDARG00000045753	192.724	2.45748	0.413927	5.93698	2.90319e-09	1.23699e-07	FDR<0.05	tmtc2a	564667	transmembrane and tetratricopeptide repeat containing 2a										648.891	-5.00594	0.675335	-7.41253	1.23913e-13	5.03795e-12	FDR<0.05	selenow2b	378438	selenoprotein W, 2b														ENSDARG00000102975	503.415	2.61235	0.517068	5.05223	4.36678e-07	1.73232e-05
ENSDARG00000045980	3874.31	-3.41298	0.57489	-5.93676	2.90718e-09	1.23699e-07	FDR<0.05	cst14b.1	768128	cystatin 14b, tandem duplicate 1										726.211	1.40095	0.189064	7.40994	1.26355e-13	5.12765e-12	FDR<0.05	serpina10a	565064	serpin peptidase inhibitor, clade A (alpha-1 antiproteinase, antitrypsin), member 10a														ENSDARG00000039647	229.56	3.72792	0.738779	5.04606	4.51016e-07	1.78585e-05
ENSDARG00000045306	61.0849	3.66011	0.616879	5.93328	2.96944e-09	1.26113e-07	FDR<0.05	slc51a	447807	solute carrier family 51, alpha subunit										78.8212	5.92441	0.799559	7.4096	1.26679e-13	5.13122e-12	FDR<0.05	ttbk1a	100332125	tau tubulin kinase 1a														ENSDARG00000004402	187.674	1.82113	0.360976	5.04502	4.53476e-07	1.79225e-05
ENSDARG00000077492	435.135	-2.80414	0.472677	-5.93247	2.98419e-09	1.26503e-07	FDR<0.05	atp8a2	100330943	ATPase, aminophospholipid transporter, class I, type 8A, member 2										1208.85	2.48464	0.335442	7.40708	1.29113e-13	5.22007e-12	FDR<0.05	sh3pxd2ab	567923	SH3 and PX domains 2Ab														ENSDARG00000030097	25.9182	3.74765	0.744804	5.03173	4.86071e-07	1.91749e-05
ENSDARG00000075014	1404.72	-2.33301	0.393357	-5.93102	3.0106e-09	1.27385e-07	FDR<0.05	sqstm1	406452	sequestosome 1										805.919	4.1176	0.556025	7.40542	1.30733e-13	5.27573e-12	FDR<0.05	ank2b	450043	ankyrin 2b, neuronal														ENSDARG00000076213	58.7847	3.08939	0.614188	5.03004	4.90383e-07	1.93091e-05
ENSDARG00000098461	29.4488	-4.11785	0.694364	-5.93038	3.02229e-09	1.27642e-07	FDR<0.05	si:dkey-11f4.14	572028	si:dkey-11f4.14										266.626	2.05466	0.277593	7.40169	1.34466e-13	5.4163e-12	FDR<0.05	arfip2a	449664	ADP-ribosylation factor interacting protein 2a														ENSDARG00000069600	157.012	3.17787	0.631887	5.02917	4.92616e-07	1.93391e-05
ENSDARG00000103442	878.897	3.66475	0.618074	5.9293	3.04225e-09	1.28248e-07	FDR<0.05	NA	NA	NA										971.923	3.09819	0.418641	7.40058	1.35592e-13	5.45154e-12	FDR<0.05	mab21l2	117234	mab-21-like 2														ENSDARG00000090585	635.287	1.9688	0.391487	5.02903	4.92972e-07	1.93391e-05
ENSDARG00000099781	105.548	2.82272	0.476326	5.92602	3.10358e-09	1.30591e-07	FDR<0.05	asip2b	796595	agouti signaling protein, nonagouti homolog (mouse) 2b										1347.46	-3.51998	0.475728	-7.39915	1.37064e-13	5.50053e-12	FDR<0.05	bnip3lb	554650	BCL2/adenovirus E1B interacting protein 3-like b														ENSDARG00000061042	17.7419	4.51918	0.899365	5.02486	5.03813e-07	1.97056e-05
ENSDARG00000020053	967.163	1.62545	0.274322	5.92532	3.11686e-09	1.30908e-07	FDR<0.05	nkd1	751108	naked cuticle homolog 1 (Drosophila)										2170.16	4.95088	0.669387	7.39615	1.40194e-13	5.61579e-12	FDR<0.05	nova2	553201	neuro-oncological ventral antigen 2														ENSDARG00000016584	43.3827	2.85537	0.568265	5.02472	5.04173e-07	1.97056e-05
ENSDARG00000021147	319.371	-2.30485	0.389012	-5.92489	3.12504e-09	1.3101e-07	FDR<0.05	nipal3	436907	NIPA-like domain containing 3										692.016	3.06514	0.414472	7.39528	1.41116e-13	5.64229e-12	FDR<0.05	pax7b	566533	paired box 7b														ENSDARG00000099203	1243.37	2.03215	0.404627	5.02229	5.106e-07	1.992e-05
ENSDARG00000055713	73.3584	-3.94835	0.666571	-5.92337	3.15414e-09	1.31987e-07	FDR<0.05	fmnl1a	557062	formin-like 1a										785.522	1.73802	0.235031	7.39485	1.4157e-13	5.65006e-12	FDR<0.05	cntfr	368438	ciliary neurotrophic factor receptor														ENSDARG00000034504	73.601	2.78705	0.555392	5.01817	5.21651e-07	2.03137e-05
ENSDARG00000079305	125688	-6.22028	1.05075	-5.91984	3.2226e-09	1.34415e-07	FDR<0.05	hbae3	30601	hemoglobin alpha embryonic-3										72.8926	3.19715	0.432544	7.3915	1.45183e-13	5.78359e-12	FDR<0.05	znf704	560056	zinc finger protein 704														ENSDARG00000037030	507.944	2.20658	0.439761	5.01768	5.22998e-07	2.03288e-05
ENSDARG00000019033	680.532	-1.55111	0.262022	-5.91977	3.22398e-09	1.34415e-07	FDR<0.05	tmem59	566384	transmembrane protein 59										7776.86	-7.78897	1.05451	-7.38631	1.50956e-13	5.99845e-12	FDR<0.05	hbbe2	405772	hemoglobin beta embryonic-2														ENSDARG00000094522	57.1443	3.28431	0.654863	5.01526	5.29618e-07	2.05484e-05
ENSDARG00000089665	156.272	-2.05578	0.347302	-5.91929	3.23328e-09	1.34556e-07	FDR<0.05	NA	NA	NA										24.2801	-5.82749	0.788974	-7.38616	1.51128e-13	5.99845e-12	FDR<0.05	glipr1a	108179203	GLI pathogenesis-related 1a														ENSDARG00000079977	60.9344	2.26888	0.453518	5.00284	5.64918e-07	2.18435e-05
ENSDARG00000017504	32.5176	-3.27619	0.553654	-5.91741	3.2706e-09	1.35861e-07	FDR<0.05	si:ch211-1o7.3	562403	si:ch211-1o7.3										41.6683	4.65895	0.630858	7.38511	1.52331e-13	6.03516e-12	FDR<0.05	fam57bb	558881	family with sequence similarity 57, member Bb														ENSDARG00000099446	124.412	3.78638	0.756853	5.00279	5.65061e-07	2.18435e-05
ENSDARG00000053973	37.5743	-3.16465	0.535404	-5.91077	3.40519e-09	1.41195e-07	FDR<0.05	fetub	569489	fetuin B										507.944	3.27908	0.444056	7.38439	1.53158e-13	6.05684e-12	FDR<0.05	casz1	559053	castor zinc finger 1														ENSDARG00000056019	78.8212	3.416	0.682977	5.00164	5.6846e-07	2.19349e-05
ENSDARG00000056091	378.601	1.40906	0.238512	5.90771	3.46902e-09	1.4358e-07	FDR<0.05	cttnbp2nlb	556247	CTTNBP2 N-terminal like b										853.602	-4.16533	0.564195	-7.3828	1.55e-13	6.11855e-12	FDR<0.05	epyc	550602	epiphycan														ENSDARG00000059743	36.394	-3.38276	0.67641	-5.00105	5.70181e-07	2.19613e-05
ENSDARG00000031343	242.221	-2.65788	0.449939	-5.9072	3.47968e-09	1.4376e-07	FDR<0.05	rab6bb	541339	RAB6B, member RAS oncogene family b										125688	-7.75746	1.05084	-7.38216	1.55743e-13	6.13672e-12	FDR<0.05	hbae3	30601	hemoglobin alpha embryonic-3														ENSDARG00000074308	80.1712	2.38108	0.476282	4.99931	5.75365e-07	2.21208e-05
ENSDARG00000035890	777.324	-2.42767	0.411202	-5.90384	3.55133e-09	1.46454e-07	FDR<0.05	fuca1.1	335494	alpha-L-fucosidase 1, tandem duplicate 1										1123.08	-2.29282	0.310695	-7.37964	1.58714e-13	6.24245e-12	FDR<0.05	crema	555432	cAMP responsive element modulator a														ENSDARG00000075209	15.4738	4.53353	0.907497	4.99564	5.86411e-07	2.25046e-05
ENSDARG00000095157	147.064	-2.01366	0.341226	-5.90127	3.60714e-09	1.48486e-07	FDR<0.05	zgc:163080	799515	zgc:163080										81.3949	-2.97371	0.403177	-7.3757	1.63482e-13	6.41837e-12	FDR<0.05	cyp46a1.2	393433	cytochrome P450, family 46, subfamily A, polypeptide 1, tandem duplicate 2														ENSDARG00000061635	261.226	2.76292	0.554379	4.98381	6.23436e-07	2.38784e-05
ENSDARG00000092671	196.896	-3.58149	0.60724	-5.89799	3.67957e-09	1.51194e-07	FDR<0.05	pard3ba	100149472	par-3 family cell polarity regulator beta a										285.671	2.40474	0.326074	7.37483	1.64554e-13	6.4488e-12	FDR<0.05	camsap2a	562741	calmodulin regulated spectrin-associated protein family, member 2a														ENSDARG00000104080	11.8908	3.68108	0.738655	4.98349	6.24462e-07	2.38784e-05
ENSDARG00000103466	64.7544	-2.98409	0.506496	-5.89163	3.82405e-09	1.56712e-07	FDR<0.05	ccl35.1	568326	chemokine (C-C motif) ligand 35, duplicate 1										575.122	1.7781	0.241162	7.37303	1.66794e-13	6.52479e-12	FDR<0.05	dact1	405799	dishevelled-binding antagonist of beta-catenin 1														ENSDARG00000059900	97.3627	2.74136	0.550239	4.98212	6.28921e-07	2.39273e-05
ENSDARG00000073876	30.6383	-3.45022	0.585629	-5.89148	3.82761e-09	1.56712e-07	FDR<0.05	si:ch1073-165f9.2	100333040	si:ch1073-165f9.2										194.624	-2.59928	0.352872	-7.36606	1.75744e-13	6.86254e-12	FDR<0.05	cyba	393551	cytochrome b-245, alpha polypeptide														ENSDARG00000101215	45.5438	2.57737	0.517325	4.98211	6.2895e-07	2.39273e-05
ENSDARG00000070950	238.355	-3.56762	0.605718	-5.88991	3.86412e-09	1.57922e-07	FDR<0.05	si:dkey-14o18.6	101886109	si:dkey-14o18.6										128.821	6.04501	0.821299	7.3603	1.83491e-13	7.1522e-12	FDR<0.05	hecw1b	563730	HECT, C2 and WW domain containing E3 ubiquitin protein ligase 1b														ENSDARG00000093413	282.106	1.65771	0.332736	4.98205	6.29131e-07	2.39273e-05
ENSDARG00000000212	3918.75	-3.26535	0.555248	-5.88088	4.08087e-09	1.66482e-07	FDR<0.05	krt97	436656	keratin 97										277.788	-4.7384	0.644164	-7.35589	1.89656e-13	7.37924e-12	FDR<0.05	zgc:158263	791197	zgc:158263														ENSDARG00000056262	57.8442	2.36894	0.475848	4.97836	6.41268e-07	2.43452e-05
ENSDARG00000014321	527.855	2.90051	0.493278	5.88008	4.10071e-09	1.66992e-07	FDR<0.05	en1a	30244	engrailed homeobox 1a										833.354	3.15935	0.429697	7.3525	1.94528e-13	7.55528e-12	FDR<0.05	dld	30138	deltaD														ENSDARG00000008100	433.826	1.51073	0.303525	4.97728	6.44847e-07	2.44152e-05
ENSDARG00000002956	65.173	-3.79731	0.646119	-5.8771	4.17526e-09	1.69724e-07	FDR<0.05	si:dkey-32n7.4	101882585	si:dkey-32n7.4										343.723	3.15858	0.429756	7.34972	1.98626e-13	7.69944e-12	FDR<0.05	bcr	568320	breakpoint cluster region														ENSDARG00000014652	45.5692	2.44157	0.490561	4.97711	6.45417e-07	2.44152e-05
ENSDARG00000014420	2047.75	3.79147	0.645265	5.87583	4.20735e-09	1.70421e-07	FDR<0.05	elavl3	30732	ELAV like neuron-specific RNA binding protein 3										83.782	5.66126	0.770292	7.3495	1.98949e-13	7.69944e-12	FDR<0.05	NA	NA	NA														ENSDARG00000034165	22.6525	2.76418	0.555543	4.97563	6.50348e-07	2.45579e-05
ENSDARG00000103021	139.927	-1.6127	0.274463	-5.87583	4.20738e-09	1.70421e-07	FDR<0.05	fadd	562317	Fas (tnfrsf6)-associated via death domain										86.2987	5.72686	0.779272	7.34899	1.99709e-13	7.71508e-12	FDR<0.05	enox1	100002220	ecto-NOX disulfide-thiol exchanger 1														ENSDARG00000053487	14.2882	3.40696	0.684983	4.97379	6.5658e-07	2.47491e-05
ENSDARG00000026629	473.976	-2.46632	0.419785	-5.8752	4.2233e-09	1.7075e-07	FDR<0.05	gmds	393461	GDP-mannose 4,6-dehydratase										89.0595	5.92419	0.806164	7.34861	2.00274e-13	7.72317e-12	FDR<0.05	kif5c	565563	kinesin family member 5C														ENSDARG00000068480	66.4655	3.23591	0.650745	4.97263	6.60515e-07	2.48532e-05
ENSDARG00000009901	731.836	-3.40241	0.579141	-5.87492	4.23049e-09	1.7075e-07	FDR<0.05	slc38a5a	100005797	solute carrier family 38, member 5a										204.222	5.70502	0.776696	7.34524	2.05384e-13	7.90621e-12	FDR<0.05	gad2	550403	glutamate decarboxylase 2														ENSDARG00000005453	120.54	1.21255	0.243951	4.97045	6.67971e-07	2.50892e-05
ENSDARG00000093584	4900.73	-3.8852	0.661675	-5.87176	4.31196e-09	1.7373e-07	FDR<0.05	zgc:193505	559113	zgc:193505										81.4306	-5.69209	0.774972	-7.3449	2.05916e-13	7.91262e-12	FDR<0.05	nfe2	317765	nuclear factor, erythroid 2														ENSDARG00000099648	61.3187	3.41612	0.687337	4.97009	6.69228e-07	2.50919e-05
ENSDARG00000070220	184.765	4.54879	0.77473	5.87145	4.32e-09	1.73747e-07	FDR<0.05	pou3f2a	30547	POU class 3 homeobox 2a										74.9229	-7.09128	0.965614	-7.34381	2.076e-13	7.96327e-12	FDR<0.05	gfi1b	100151531	growth factor independent 1B transcription repressor														ENSDARG00000098809	215.133	3.52024	0.708447	4.96895	6.73151e-07	2.51944e-05
ENSDARG00000016939	157.919	-3.49374	0.595693	-5.865	4.49135e-09	1.80319e-07	FDR<0.05	itgb2	557797	integrin, beta 2										227.456	5.69216	0.776275	7.33266	2.25625e-13	8.6394e-12	FDR<0.05	snap25b	30711	synaptosomal-associated protein, 25b														ENSDARG00000069030	30.0038	3.28008	0.661321	4.9599	7.05303e-07	2.63313e-05
ENSDARG00000014015	1373.14	0.99305	0.169496	5.85884	4.66123e-09	1.8681e-07	FDR<0.05	zgc:77086	405841	zgc:77086										721.242	-3.12579	0.42637	-7.33116	2.28174e-13	8.72161e-12	FDR<0.05	rel	415101	v-rel avian reticuloendotheliosis viral oncogene homolog														ENSDARG00000095754	42.7496	2.27222	0.458136	4.9597	7.06012e-07	2.63313e-05
ENSDARG00000055276	721.242	-2.48812	0.424801	-5.85715	4.70885e-09	1.88387e-07	FDR<0.05	rel	415101	v-rel avian reticuloendotheliosis viral oncogene homolog										94.256	-4.83839	0.660472	-7.32565	2.37752e-13	9.07175e-12	FDR<0.05	myh11a	554168	myosin, heavy chain 11a, smooth muscle														ENSDARG00000026611	5782.03	-0.911275	0.183946	-4.95404	7.26901e-07	2.70627e-05
ENSDARG00000031337	575.325	1.69251	0.289057	5.85528	4.76219e-09	1.90187e-07	FDR<0.05	hoxa10b	30391	homeobox A10b										8911.76	-7.74468	1.05791	-7.32073	2.46624e-13	9.39379e-12	FDR<0.05	alas2	64607	aminolevulinate, delta-, synthase 2														ENSDARG00000056004	24.0738	5.31469	1.07416	4.94775	7.50771e-07	2.79023e-05
ENSDARG00000086091	65.7418	-4.40002	0.751614	-5.85409	4.79632e-09	1.91214e-07	FDR<0.05	kcnn4	568363	potassium intermediate/small conductance calcium-activated channel, subfamily N, member 4										179.247	5.21723	0.712816	7.31918	2.49492e-13	9.48077e-12	FDR<0.05	rusc1	558727	RUN and SH3 domain containing 1														ENSDARG00000105178	48.1529	3.21944	0.651163	4.94414	7.64815e-07	2.83745e-05
ENSDARG00000057586	321.247	2.83069	0.483615	5.85319	4.82225e-09	1.91912e-07	FDR<0.05	sall3b	568041	spalt-like transcription factor 3b										207.798	3.84886	0.525871	7.31902	2.49781e-13	9.48077e-12	FDR<0.05	lgi1b	654829	leucine-rich, glioma inactivated 1b														ENSDARG00000101713	32.6386	2.79932	0.56627	4.94343	7.67601e-07	2.84281e-05
ENSDARG00000044094	437.46	-3.22707	0.551436	-5.85211	4.85362e-09	1.92823e-07	FDR<0.05	gfpt2	569945	glutamine-fructose-6-phosphate transaminase 2										95.4811	-4.33705	0.592616	-7.31848	2.50794e-13	9.5026e-12	FDR<0.05	NA	NA	NA														ENSDARG00000076520	17.5966	4.04623	0.818649	4.94257	7.70988e-07	2.85037e-05
ENSDARG00000034852	2437.57	-6.29317	1.0762	-5.84759	4.98749e-09	1.97797e-07	FDR<0.05	nt5c2l1	447810	5'-nucleotidase, cytosolic II, like 1										246.914	5.64592	0.771492	7.31819	2.51339e-13	9.50666e-12	FDR<0.05	adcyap1b	335625	adenylate cyclase activating polypeptide 1b														ENSDARG00000101606	48.7429	2.54479	0.51503	4.94104	7.77055e-07	2.86779e-05
ENSDARG00000068863	57.8303	-2.50389	0.428341	-5.84557	5.04845e-09	1.99866e-07	FDR<0.05	si:dkey-98f17.5	569123	si:dkey-98f17.5										153.084	5.3217	0.727407	7.31599	2.55494e-13	9.647e-12	FDR<0.05	lmo3	553774	LIM domain only 3														ENSDARG00000036446	84.9735	4.3649	0.883559	4.94014	7.80674e-07	2.87614e-05
ENSDARG00000076873	41.5534	4.62974	0.793055	5.83786	5.28756e-09	2.08969e-07	FDR<0.05	unm_hu7912	799850	un-named hu7912										124.983	3.91063	0.534553	7.3157	2.56036e-13	9.65069e-12	FDR<0.05	dusp3a	100000665	dual specificity phosphatase 3a														ENSDARG00000099844	56.413	2.60522	0.527579	4.93806	7.89023e-07	2.90185e-05
ENSDARG00000074285	20.5393	8.25052	1.41416	5.83424	5.40363e-09	2.13186e-07	FDR<0.05	si:ch73-335m24.2	100537109	si:ch73-335m24.2										99.5748	3.86367	0.528386	7.3122	2.62794e-13	9.88826e-12	FDR<0.05	gabrp	566633	gamma-aminobutyric acid (GABA) A receptor, pi														ENSDARG00000086224	9.91661	6.79158	1.37612	4.93532	8.00178e-07	2.93777e-05
ENSDARG00000079542	362.615	1.49275	0.255891	5.83354	5.42639e-09	2.13713e-07	FDR<0.05	stard13a	555484	StAR-related lipid transfer (START) domain containing 13a										41.6219	5.52849	0.756356	7.30937	2.68389e-13	1.00813e-11	FDR<0.05	tmc3	101882109	transmembrane channel like 3														ENSDARG00000071026	216.825	3.52194	0.713818	4.93395	8.05824e-07	2.95339e-05
ENSDARG00000020541	425.316	1.32428	0.227131	5.83045	5.52778e-09	2.17331e-07	FDR<0.05	ism1	497617	isthmin 1										73.9732	5.27805	0.72292	7.30102	2.85602e-13	1.07093e-11	FDR<0.05	zgc:100906	445123	zgc:100906														ENSDARG00000045265	17.1019	6.70129	1.35839	4.93324	8.0875e-07	2.95899e-05
ENSDARG00000098700	1035.65	-3.23854	0.555867	-5.8261	5.67362e-09	2.2268e-07	FDR<0.05	il1b	405770	interleukin 1, beta										622.946	1.76862	0.242377	7.29695	2.94365e-13	1.10189e-11	FDR<0.05	hoxa11b	30382	homeobox A11b														ENSDARG00000055632	186.889	-1.02602	0.208074	-4.93102	8.18031e-07	2.98452e-05
ENSDARG00000018399	436.766	-1.94944	0.334633	-5.82559	5.69111e-09	2.22982e-07	FDR<0.05	rps6kb1a	562242	ribosomal protein S6 kinase b, polypeptide 1a										86.0633	-2.49853	0.342461	-7.29581	2.96874e-13	1.10937e-11	FDR<0.05	zgc:163061	100037379	zgc:163061														ENSDARG00000099931	51.697	3.67496	0.745292	4.93089	8.18545e-07	2.98452e-05
ENSDARG00000054033	353.349	1.63917	0.281522	5.82255	5.79564e-09	2.26687e-07	FDR<0.05	NA	NA	NA										22.8871	-5.31435	0.728899	-7.29093	3.07825e-13	1.14831e-11	FDR<0.05	si:ch73-359m17.9	100000433	si:ch73-359m17.9														ENSDARG00000007151	5.56264	6.89597	1.39933	4.92804	8.30593e-07	3.02324e-05
ENSDARG00000045143	7776.86	-6.13017	1.05303	-5.82143	5.8345e-09	2.27816e-07	FDR<0.05	hbbe2	405772	hemoglobin beta embryonic-2										32.5176	-6.38996	0.876531	-7.29005	3.09829e-13	1.15381e-11	FDR<0.05	si:ch211-1o7.3	562403	si:ch211-1o7.3														ENSDARG00000062515	91.6256	1.87172	0.379844	4.92761	8.32413e-07	3.02467e-05
ENSDARG00000008540	57.3693	4.97576	0.855077	5.81908	5.91709e-09	2.30645e-07	FDR<0.05	sox21b	406246	SRY (sex determining region Y)-box 21b										86.7003	5.92256	0.812567	7.2887	3.12959e-13	1.16347e-11	FDR<0.05	lrrc4bb	100535350	leucine rich repeat containing 4Bb														ENSDARG00000004988	225.639	2.97527	0.604054	4.9255	8.41443e-07	3.05225e-05
ENSDARG00000045561	95.8963	-3.50028	0.601792	-5.81643	6.01163e-09	2.3393e-07	FDR<0.05	dram1	450028	DNA-damage regulated autophagy modulator 1										85.6456	-4.34149	0.595677	-7.28833	3.1382e-13	1.16467e-11	FDR<0.05	tprg1	560596	tumor protein p63 regulated 1														ENSDARG00000002635	28.8661	3.72949	0.757304	4.92469	8.44931e-07	3.05382e-05
ENSDARG00000057787	47.0998	-3.77452	0.649067	-5.81531	6.05222e-09	2.35107e-07	FDR<0.05	itgae.2	100536705	integrin, alpha E, tandem duplicate 2										80.3656	3.91135	0.53672	7.28751	3.15744e-13	1.16982e-11	FDR<0.05	si:dkeyp-123h10.2	100536832	si:dkeyp-123h10.2														ENSDARG00000071230	29.3995	4.09716	0.831989	4.92454	8.45612e-07	3.05382e-05
ENSDARG00000036876	347.052	-3.68441	0.63388	-5.81247	6.15573e-09	2.38618e-07	FDR<0.05	zgc:153284	751696	zgc:153284										115.936	4.58151	0.628944	7.28444	3.23001e-13	1.19466e-11	FDR<0.05	si:ch73-265d7.2	100148055	si:ch73-265d7.2														ENSDARG00000036577	601.752	2.48895	0.505433	4.9244	8.462e-07	3.05382e-05
ENSDARG00000091669	519.335	-3.54069	0.609176	-5.81226	6.16357e-09	2.38618e-07	FDR<0.05	bicdl2	100334848	bicaudal-D-related protein 2										258.722	-2.9828	0.409494	-7.2841	3.23829e-13	1.19467e-11	FDR<0.05	si:busm1-57f23.1	368621	si:busm1-57f23.1														ENSDARG00000060326	30.0307	3.39097	0.688804	4.92298	8.52347e-07	3.07077e-05
ENSDARG00000104735	251.28	3.70399	0.637671	5.80862	6.29917e-09	2.43454e-07	FDR<0.05	nkx6.2	565782	NK6 homeobox 2										47.6916	-4.44129	0.609734	-7.28398	3.24103e-13	1.19467e-11	FDR<0.05	im:7154036	100320305	im:7154036														ENSDARG00000053559	42.6575	3.07472	0.624708	4.92185	8.57302e-07	3.08337e-05
ENSDARG00000102097	303.85	-2.43568	0.419409	-5.80742	6.3444e-09	2.44786e-07	FDR<0.05	nfkbiz	100001781	nuclear factor of kappa light polypeptide gene enhancer in B-cells inhibitor, zeta										47.8591	-4.9507	0.680239	-7.27788	3.39117e-13	1.24789e-11	FDR<0.05	foxq1b	405843	forkhead box Q1b														ENSDARG00000089076	258.17	2.06513	0.419928	4.91781	8.7516e-07	3.14227e-05
ENSDARG00000062447	183.432	2.22829	0.383807	5.80577	6.40706e-09	2.46786e-07	FDR<0.05	hecw2a	100150269	HECT, C2 and WW domain containing E3 ubiquitin protein ligase 2a										57.5276	5.23297	0.719129	7.27682	3.41785e-13	1.25558e-11	FDR<0.05	map3k12	404626	mitogen-activated protein kinase kinase kinase 12														ENSDARG00000009796	212.628	1.95132	0.396841	4.91712	8.78251e-07	3.14803e-05
ENSDARG00000069829	424.916	-1.16019	0.199898	-5.80392	6.47821e-09	2.49105e-07	FDR<0.05	rragca	573492	Ras-related GTP binding Ca										947.707	1.76121	0.242066	7.27576	3.44468e-13	1.2633e-11	FDR<0.05	mcama	566921	melanoma cell adhesion molecule a														ENSDARG00000014670	1746.16	2.04038	0.415016	4.91639	8.81543e-07	3.1545e-05
ENSDARG00000005648	208.212	3.10192	0.534492	5.80348	6.49518e-09	2.49336e-07	FDR<0.05	olfml2a	100002223	olfactomedin-like 2A										66.428	6.42244	0.884444	7.26156	3.82664e-13	1.40102e-11	FDR<0.05	syt12	566397	synaptotagmin XII														ENSDARG00000070412	113.348	2.02157	0.411403	4.91385	8.93065e-07	3.19034e-05
ENSDARG00000053666	147.154	-3.32805	0.573536	-5.80269	6.52579e-09	2.50089e-07	FDR<0.05	myb	30519	v-myb avian myeloblastosis viral oncogene homolog										174.88	6.35994	0.876307	7.25767	3.93825e-13	1.43945e-11	FDR<0.05	xpr1a	100170805	xenotropic and polytropic retrovirus receptor 1a														ENSDARG00000015399	125.886	-2.35191	0.478687	-4.91326	8.95764e-07	3.19283e-05
ENSDARG00000040485	168.862	-2.60132	0.448384	-5.80154	6.57074e-09	2.51389e-07	FDR<0.05	gsdmeb	335722	gasdermin Eb										131.541	2.5217	0.347803	7.25037	4.1564e-13	1.51663e-11	FDR<0.05	itm2cb	335863	integral membrane protein 2Cb														ENSDARG00000100270	101.104	3.25494	0.662512	4.91303	8.96778e-07	3.19283e-05
ENSDARG00000020871	346.316	3.42309	0.590157	5.8003	6.61951e-09	2.5283e-07	FDR<0.05	ptprz1b	553019	protein tyrosine phosphatase, receptor-type, Z polypeptide 1b										58.9056	7.02562	0.969417	7.24727	4.2527e-13	1.54917e-11	FDR<0.05	kcnc3a	559096	potassium voltage-gated channel, Shaw-related subfamily, member 3a														ENSDARG00000035578	15.6891	5.00987	1.02003	4.91149	9.0387e-07	3.21268e-05
ENSDARG00000061242	688.384	-2.74696	0.473746	-5.79838	6.69594e-09	2.55321e-07	FDR<0.05	tuft1a	562692	tuftelin 1a										337.356	4.25402	0.587103	7.24579	4.29922e-13	1.56349e-11	FDR<0.05	ctnna2	567500	catenin (cadherin-associated protein), alpha 2														ENSDARG00000070952	43.2309	3.51313	0.715814	4.90789	9.20638e-07	3.2668e-05
ENSDARG00000041378	85.1651	-3.12623	0.539234	-5.79754	6.72943e-09	2.56169e-07	FDR<0.05	sh2d4a	393219	SH2 domain containing 4A										64.167	5.76627	0.795898	7.24498	4.32498e-13	1.57023e-11	FDR<0.05	si:dkey-88i8.2	570448	si:dkey-88i8.2														ENSDARG00000070080	354.754	2.82095	0.574862	4.90718	9.23952e-07	3.27308e-05
ENSDARG00000031307	193.626	1.76126	0.303837	5.79673	6.76204e-09	2.5698e-07	FDR<0.05	zic4	767673	zic family member 4										2049.51	-4.99225	0.689208	-7.24347	4.37363e-13	1.58524e-11	FDR<0.05	si:ch211-117m20.5	566658	si:ch211-117m20.5														ENSDARG00000099304	14.6931	3.57539	0.728977	4.90466	9.3587e-07	3.30482e-05
ENSDARG00000093774	16.0683	-3.18727	0.550089	-5.79409	6.86934e-09	2.60623e-07	FDR<0.05	rbp2b	432384	retinol binding protein 2b, cellular										226.413	5.97436	0.824948	7.2421	4.41776e-13	1.59857e-11	FDR<0.05	thsd7aa	557991	thrombospondin, type I, domain containing 7Aa														ENSDARG00000014490	15.0611	7.32745	1.49401	4.90456	9.36366e-07	3.30482e-05
ENSDARG00000077139	8084.81	2.63576	0.455072	5.79197	6.95649e-09	2.6349e-07	FDR<0.05	NA	NA	NA										58.2884	9.94964	1.37556	7.23314	4.71955e-13	1.70493e-11	FDR<0.05	NA	NA	NA														ENSDARG00000105744	31.0622	3.80388	0.77562	4.9043	9.37592e-07	3.30482e-05
ENSDARG00000011027	943.552	1.52098	0.262644	5.79102	6.99616e-09	2.64553e-07	FDR<0.05	fgfr1a	30705	fibroblast growth factor receptor 1a										524.93	2.26245	0.312868	7.23131	4.78362e-13	1.7252e-11	FDR<0.05	psd2	557199	pleckstrin and Sec7 domain containing 2														ENSDARG00000039579	339.163	-2.00306	0.408471	-4.9038	9.40004e-07	3.30782e-05
ENSDARG00000063446	214.174	-2.47556	0.427576	-5.78975	7.04926e-09	2.66118e-07	FDR<0.05	iba57	100330979	IBA57 homolog, iron-sulfur cluster assembly										479.545	1.62956	0.225507	7.2262	4.96711e-13	1.78841e-11	FDR<0.05	dennd5b	323528	DENN/MADD domain containing 5B														ENSDARG00000069765	9.46402	7.75795	1.58214	4.90345	9.41656e-07	3.30813e-05
ENSDARG00000097445	887.366	1.53839	0.265817	5.7874	7.1483e-09	2.6941e-07	FDR<0.05	si:dkey-195m11.8	324372	si:dkey-195m11.8										65.173	-4.92234	0.681407	-7.22379	5.05569e-13	1.81729e-11	FDR<0.05	si:dkey-32n7.4	101882585	si:dkey-32n7.4														ENSDARG00000074328	105.195	3.30028	0.673552	4.89981	9.59281e-07	3.36447e-05
ENSDARG00000069675	43.9917	4.50195	0.778006	5.78652	7.18601e-09	2.70064e-07	FDR<0.05	her8.2	565269	hairy-related 8.2										233.763	-4.09182	0.566649	-7.22109	5.15714e-13	1.84802e-11	FDR<0.05	gcnt4a	324510	glucosaminyl (N-acetyl) transferase 4, core 2, a														ENSDARG00000074064	27.04	2.82919	0.577565	4.89848	9.65798e-07	3.38173e-05
ENSDARG00000012005	370.673	-1.96998	0.340447	-5.78644	7.18938e-09	2.70064e-07	FDR<0.05	mob2b	724012	MOB kinase activator 2b										41.4849	-7.52091	1.04152	-7.22106	5.15821e-13	1.84802e-11	FDR<0.05	NA	NA	NA														ENSDARG00000097706	41.2524	3.75182	0.766086	4.89738	9.71215e-07	3.39509e-05
ENSDARG00000071384	37.2733	-4.46496	0.771714	-5.78578	7.21783e-09	2.70686e-07	FDR<0.05	slc7a11	100151597	solute carrier family 7 (anionic amino acid transporter light chain, xc- system), member 11										70.6131	3.85348	0.533667	7.22076	5.16985e-13	1.84914e-11	FDR<0.05	apba2a	100330365	amyloid beta (A4) precursor protein-binding, family A, member 2a														ENSDARG00000096905	347.825	-1.83399	0.374562	-4.89636	9.76264e-07	3.40711e-05
ENSDARG00000060854	181.497	1.43207	0.247557	5.78481	7.25949e-09	2.71801e-07	FDR<0.05	kctd3	569113	potassium channel tetramerization domain containing 3										92.2606	3.38884	0.469413	7.21931	5.22508e-13	1.86582e-11	FDR<0.05	rab33a	751718	RAB33A, member RAS oncogene family														ENSDARG00000003495	346.045	1.59656	0.326107	4.89582	9.78946e-07	3.41085e-05
ENSDARG00000062397	117.347	1.85937	0.321456	5.78423	7.28461e-09	2.72294e-07	FDR<0.05	ndst1a	100329944	N-deacetylase/N-sulfotransferase (heparan glucosaminyl) 1a										45.687	-5.16476	0.715613	-7.21726	5.30466e-13	1.89112e-11	FDR<0.05	rasal3	798492	RAS protein activator like 3														ENSDARG00000098511	21.4071	4.10221	0.838331	4.8933	9.91594e-07	3.44925e-05
ENSDARG00000092809	609.325	1.47983	0.255921	5.78235	7.36646e-09	2.74861e-07	FDR<0.05	hoxc9a	58043	homeobox C9a										178.584	-2.7234	0.377473	-7.21481	5.40075e-13	1.92222e-11	FDR<0.05	frrs1b	557898	ferric-chelate reductase 1b														ENSDARG00000060532	282.822	3.23033	0.660206	4.89291	9.93551e-07	3.45039e-05
ENSDARG00000087093	1076.4	-4.06222	0.702554	-5.78207	7.37855e-09	2.74861e-07	FDR<0.05	si:ch211-157c3.4	561592	si:ch211-157c3.4										200.131	4.12192	0.572258	7.2029	5.8946e-13	2.09456e-11	FDR<0.05	zgc:77058	405836	zgc:77058														ENSDARG00000071209	30.8599	3.11504	0.636882	4.89108	1.00285e-06	3.47698e-05
ENSDARG00000005481	2866.45	-2.87145	0.496655	-5.78157	7.4008e-09	2.74861e-07	FDR<0.05	nfkbiaa	406463	nuclear factor of kappa light polypeptide gene enhancer in B-cells inhibitor, alpha a										248.011	2.66044	0.369413	7.20179	5.94264e-13	2.10818e-11	FDR<0.05	rassf8b	393334	Ras association (RalGDS/AF-6) domain family (N-terminal) member 8b														ENSDARG00000079742	131.245	2.19524	0.44894	4.88983	1.00925e-06	3.49346e-05
ENSDARG00000062025	131.204	-2.20949	0.38218	-5.78128	7.41329e-09	2.74861e-07	FDR<0.05	cpox	321294	coproporphyrinogen oxidase										1028.2	-3.50124	0.486531	-7.19633	6.18527e-13	2.19068e-11	FDR<0.05	elf3	560869	E74-like factor 3 (ets domain transcription factor, epithelial-specific )														ENSDARG00000015537	204.222	3.63077	0.743273	4.88484	1.03515e-06	3.57726e-05
ENSDARG00000103978	265.293	-2.96197	0.512339	-5.78127	7.41368e-09	2.74861e-07	FDR<0.05	sh3bp5b	406767	SH3-domain binding protein 5b (BTK-associated)										29.5057	-6.51655	0.906077	-7.19204	6.38289e-13	2.25699e-11	FDR<0.05	vaspa	555805	vasodilator stimulated phosphoprotein a														ENSDARG00000025162	17.9112	5.02349	1.02851	4.88424	1.03829e-06	3.58228e-05
ENSDARG00000097372	28.5855	-3.24301	0.561033	-5.78043	7.45095e-09	2.75794e-07	FDR<0.05	NA	NA	NA										76.0448	3.79452	0.527676	7.191	6.43185e-13	2.2706e-11	FDR<0.05	pex5lb	100332270	peroxisomal biogenesis factor 5-like b														ENSDARG00000094052	27.7531	3.70941	0.760117	4.88004	1.06062e-06	3.65335e-05
ENSDARG00000091555	659.442	-2.10815	0.364785	-5.77914	7.50817e-09	2.77053e-07	FDR<0.05	ostf1	405783	osteoclast stimulating factor 1										379.252	-3.95063	0.549469	-7.1899	6.48389e-13	2.28526e-11	FDR<0.05	ripor3	503535	RIPOR family member 3														ENSDARG00000106603	88.7907	2.90414	0.595368	4.8779	1.07223e-06	3.68735e-05
ENSDARG00000039319	332.129	-1.59804	0.276519	-5.77912	7.5093e-09	2.77053e-07	FDR<0.05	vps37b	559483	vacuolar protein sorting 37 homolog B (S. cerevisiae)										98.0907	3.51597	0.489092	7.18877	6.53783e-13	2.30053e-11	FDR<0.05	pbrm1	565366	polybromo 1														ENSDARG00000008732	3412.04	2.05146	0.420613	4.8773	1.07546e-06	3.69248e-05
ENSDARG00000102555	71.3698	-3.6121	0.625058	-5.77882	7.52252e-09	2.77092e-07	FDR<0.05	si:dkey-33i11.9	569467	si:dkey-33i11.9										256.625	-3.30615	0.459999	-7.18729	6.60894e-13	2.32179e-11	FDR<0.05	faxdc2	406828	fatty acid hydroxylase domain containing 2														ENSDARG00000025024	36.5051	4.02853	0.826126	4.87642	1.08031e-06	3.70214e-05
ENSDARG00000036295	401.916	3.1036	0.537166	5.77773	7.5715e-09	2.78445e-07	FDR<0.05	golga7ba	550228	golgin A7 family, member Ba										29.8314	-4.16576	0.579651	-7.18666	6.63949e-13	2.32876e-11	FDR<0.05	apoa4b.1	322543	apolipoprotein A-IV b, tandem duplicate 1														ENSDARG00000042418	10.8772	4.68158	0.960148	4.87589	1.08317e-06	3.70214e-05
ENSDARG00000093477	80.0016	-5.32635	0.922118	-5.77622	7.63994e-09	2.80509e-07	FDR<0.05	NA	NA	NA										130.204	3.58837	0.499344	7.18617	6.66349e-13	2.32966e-11	FDR<0.05	malrd1	100148465	MAM and LDL receptor class A domain containing 1														ENSDARG00000030547	68.1106	2.51843	0.516522	4.87574	1.08401e-06	3.70214e-05
ENSDARG00000004034	2212.54	-3.10235	0.537986	-5.7666	8.0885e-09	2.96425e-07	FDR<0.05	arhgdig	394132	Rho GDP dissociation inhibitor (GDI) gamma										248.089	-1.82586	0.254079	-7.18617	6.66353e-13	2.32966e-11	FDR<0.05	bada	564921	BCL2-associated agonist of cell death a														ENSDARG00000016676	568.643	2.69447	0.552653	4.87551	1.08527e-06	3.70214e-05
ENSDARG00000099660	24.3121	-3.49983	0.606937	-5.76637	8.09948e-09	2.96425e-07	FDR<0.05	NA	NA	NA										210.386	-4.5978	0.639868	-7.18555	6.69355e-13	2.33639e-11	FDR<0.05	crb3b	724019	crumbs homolog 3b														ENSDARG00000079302	65956.3	1.78692	0.366633	4.87385	1.09442e-06	3.72735e-05
ENSDARG00000053404	1411.94	-1.10216	0.191295	-5.76157	8.33358e-09	3.04503e-07	FDR<0.05	zgc:56064	393885	zgc:56064										591.067	-2.8075	0.390759	-7.18474	6.73344e-13	2.34654e-11	FDR<0.05	guk1a	415216	guanylate kinase 1a														ENSDARG00000079348	23.0237	4.98521	1.023	4.87314	1.09836e-06	3.73477e-05
ENSDARG00000071497	278.296	1.72714	0.299906	5.75893	8.4649e-09	3.08806e-07	FDR<0.05	zic3	368263	zic family member 3 heterotaxy 1 (odd-paired homolog, Drosophila)										93.6497	6.73098	0.936959	7.18386	6.77717e-13	2.358e-11	FDR<0.05	si:ch73-119p20.1	100334146	si:ch73-119p20.1														ENSDARG00000011600	311.139	2.272	0.466262	4.87281	1.10023e-06	3.73514e-05
ENSDARG00000055045	741.778	-2.77294	0.48163	-5.7574	8.54214e-09	3.11125e-07	FDR<0.05	casp3b	566604	caspase 3, apoptosis-related cysteine peptidase b										261.458	3.15337	0.439054	7.18219	6.8605e-13	2.38317e-11	FDR<0.05	chn1	406273	chimerin 1														ENSDARG00000075098	24.2419	4.87312	1.00047	4.87081	1.11141e-06	3.76706e-05
ENSDARG00000093193	17.5615	-3.58751	0.623736	-5.75165	8.83744e-09	3.21367e-07	FDR<0.05	chia.6	322420	chitinase, acidic.6										65.8765	7.52025	1.04809	7.17523	7.21882e-13	2.50364e-11	FDR<0.05	si:ch73-140j24.4	101885000	si:ch73-140j24.4														ENSDARG00000095767	101.265	-1.7911	0.367848	-4.86914	1.12087e-06	3.78254e-05
ENSDARG00000061436	8524.36	2.43122	0.422884	5.74913	8.97026e-09	3.25676e-07	FDR<0.05	col6a2	567771	collagen, type VI, alpha 2										31.2495	3.9287	0.547651	7.17374	7.29749e-13	2.52689e-11	FDR<0.05	kcnj19a	569752	potassium voltage-gated channel subfamily J member 19a														ENSDARG00000025513	256.05	1.30069	0.267132	4.86909	1.12114e-06	3.78254e-05
ENSDARG00000103370	207.659	-2.48765	0.432784	-5.74801	9.03012e-09	3.27328e-07	FDR<0.05	lrrc8da	497399	leucine rich repeat containing 8 VRAC subunit Da										33.9316	-4.75779	0.66348	-7.17096	7.44741e-13	2.57469e-11	FDR<0.05	LOC101884755	101884755	enoyl-[acyl-carrier-protein] reductase, mitochondrial-like														ENSDARG00000062790	546.015	1.45586	0.299011	4.86892	1.12212e-06	3.78254e-05
ENSDARG00000044924	108.379	3.32751	0.579252	5.74449	9.21969e-09	3.33668e-07	FDR<0.05	gdf11	406247	growth differentiation factor 11										41.5534	5.6571	0.788953	7.17039	7.47843e-13	2.57769e-11	FDR<0.05	unm_hu7912	799850	un-named hu7912														ENSDARG00000100342	150.831	2.03141	0.417236	4.86874	1.12312e-06	3.78254e-05
ENSDARG00000016598	251.539	-2.46241	0.428843	-5.74197	9.35812e-09	3.3814e-07	FDR<0.05	ckmt1	321892	creatine kinase, mitochondrial 1										256.023	3.71693	0.518373	7.17036	7.47981e-13	2.57769e-11	FDR<0.05	fyna	373872	FYN proto-oncogene, Src family tyrosine kinase a														ENSDARG00000079847	65.6405	3.01871	0.620165	4.8676	1.12963e-06	3.79843e-05
ENSDARG00000100835	22.1917	-3.44367	0.5998	-5.74136	9.39199e-09	3.38826e-07	FDR<0.05	si:ch211-117l17.5	792554	si:ch211-117l17.5										64.3637	5.13767	0.717461	7.1609	8.01474e-13	2.75766e-11	FDR<0.05	cacna1da	403310	calcium channel, voltage-dependent, L type, alpha 1D subunit, a														ENSDARG00000005141	10.9089	6.95448	1.42911	4.86632	1.13698e-06	3.81707e-05
ENSDARG00000007277	297.777	2.78233	0.484835	5.73872	9.53971e-09	3.43611e-07	FDR<0.05	myf5	58097	myogenic factor 5										84.0933	5.88608	0.822246	7.15853	8.15475e-13	2.79748e-11	FDR<0.05	onecut1	393545	one cut homeobox 1														ENSDARG00000032623	122.735	2.34275	0.481703	4.86347	1.15346e-06	3.86628e-05
ENSDARG00000009196	428.069	-3.8477	0.670567	-5.73797	9.58154e-09	3.44112e-07	FDR<0.05	anxa3a	447893	annexin A3a										91.9834	-1.61211	0.225203	-7.1585	8.15624e-13	2.79748e-11	FDR<0.05	rfk	560915	riboflavin kinase														ENSDARG00000017266	28.1396	2.76203	0.568711	4.85664	1.19393e-06	3.99561e-05
ENSDARG00000042933	300.933	-2.06072	0.35914	-5.73793	9.58387e-09	3.44112e-07	FDR<0.05	bloc1s6	791215	biogenesis of lysosomal organelles complex-1, subunit 6, pallidin										426.816	2.92787	0.409172	7.15559	8.33115e-13	2.85296e-11	FDR<0.05	si:dkey-91m11.5	560226	si:dkey-91m11.5														ENSDARG00000097196	15.981	6.40486	1.32031	4.85104	1.22817e-06	4.10371e-05
ENSDARG00000015567	474.66	1.76871	0.308301	5.73696	9.63933e-09	3.45559e-07	FDR<0.05	zic1	30096	zic family member 1 (odd-paired homolog, Drosophila)										301.951	-4.72865	0.661012	-7.15366	8.44935e-13	2.88888e-11	FDR<0.05	NA	NA	NA														ENSDARG00000102501	47.451	1.80617	0.372486	4.84897	1.24103e-06	4.14017e-05
ENSDARG00000022254	164.025	-2.18329	0.380719	-5.73465	9.77133e-09	3.4974e-07	FDR<0.05	prkcbb	393953	protein kinase C, beta b										104.41	-1.57306	0.219915	-7.15304	8.48756e-13	2.89738e-11	FDR<0.05	rnf114	414843	ring finger protein 114														ENSDARG00000087094	31.9814	2.5876	0.534368	4.84236	1.28304e-06	4.26816e-05
ENSDARG00000011163	803.097	1.67507	0.292193	5.73276	9.8807e-09	3.53099e-07	FDR<0.05	sema3fa	544658	sema domain, immunoglobulin domain (Ig), short basic domain, secreted, (semaphorin) 3Fa										103.75	5.25128	0.734612	7.14837	8.78169e-13	2.99308e-11	FDR<0.05	her1	30287	hairy-related 1														ENSDARG00000043662	16.8171	5.93444	1.22554	4.8423	1.28343e-06	4.26816e-05
ENSDARG00000021443	4741.32	1.55746	0.271771	5.73078	9.99677e-09	3.56687e-07	FDR<0.05	zfp36l1b	323671	zinc finger protein 36, C3H type-like 1b										54.4932	-5.11465	0.715753	-7.14583	8.94506e-13	3.04398e-11	FDR<0.05	vill	555361	villin-like														ENSDARG00000053583	61.7793	2.69906	0.557434	4.84194	1.28576e-06	4.26922e-05
ENSDARG00000074335	4689.99	2.13519	0.372602	5.73049	1.00141e-08	3.56746e-07	FDR<0.05	boc	334628	BOC cell adhesion associated, oncogene regulated										344.597	4.75563	0.66587	7.14197	9.20042e-13	3.12311e-11	FDR<0.05	zgc:165461	497419	zgc:165461														ENSDARG00000052336	23.8431	-3.19875	0.660773	-4.84092	1.2924e-06	4.27803e-05
ENSDARG00000062478	133.393	2.73945	0.478211	5.72854	1.01297e-08	3.60301e-07	FDR<0.05	ackr3a	100000764	atypical chemokine receptor 3a										1035.65	-3.9807	0.557374	-7.14188	9.20634e-13	3.12311e-11	FDR<0.05	il1b	405770	interleukin 1, beta														ENSDARG00000067781	11.3665	7.10678	1.46807	4.84091	1.29246e-06	4.27803e-05
ENSDARG00000025953	200.384	2.11767	0.369797	5.72659	1.02472e-08	3.63911e-07	FDR<0.05	rhoq	327510	ras homolog family member Q										68.0283	5.43966	0.761726	7.14123	9.24984e-13	3.13297e-11	FDR<0.05	ptpn5	559524	protein tyrosine phosphatase, non-receptor type 5														ENSDARG00000014068	291.35	1.73952	0.359647	4.83674	1.31985e-06	4.36188e-05
ENSDARG00000073707	130.051	2.10426	0.367589	5.7245	1.03736e-08	3.67827e-07	FDR<0.05	cnksr2b	558834	connector enhancer of kinase suppressor of Ras 2b										145.467	-1.63508	0.22908	-7.13758	9.49912e-13	3.21239e-11	FDR<0.05	rex1bd	564601	required for excision 1-B domain containing														ENSDARG00000059351	74.3868	2.49659	0.516305	4.83549	1.32821e-06	4.38269e-05
ENSDARG00000056026	85.6456	-3.27711	0.572588	-5.72332	1.0446e-08	3.69818e-07	FDR<0.05	tprg1	560596	tumor protein p63 regulated 1										128.699	2.47212	0.346428	7.13602	9.60724e-13	3.24198e-11	FDR<0.05	ampd2b	571355	adenosine monophosphate deaminase 2b														ENSDARG00000063008	48.8275	3.70013	0.766211	4.82913	1.37131e-06	4.51786e-05
ENSDARG00000018266	64.8624	-3.82309	0.668543	-5.71853	1.0745e-08	3.79811e-07	FDR<0.05	mthfd1a	567587	methylenetetrahydrofolate dehydrogenase (NADP+ dependent) 1a, methenyltetrahydrofolate cyclohydrolase, formyltetrahydrofolate synthetase										73.6593	5.26614	0.73798	7.13589	9.61648e-13	3.24198e-11	FDR<0.05	si:ch211-247j9.1	570019	si:ch211-247j9.1														ENSDARG00000103937	445.58	4.19758	0.871202	4.81815	1.44896e-06	4.76626e-05
ENSDARG00000054748	132.114	1.41786	0.248232	5.71184	1.11764e-08	3.9445e-07	FDR<0.05	cuedc1b	556847	CUE domain containing 1b										305.991	1.91855	0.26889	7.13506	9.67469e-13	3.25655e-11	FDR<0.05	shdb	564537	Src homology 2 domain containing transforming protein D, b														ENSDARG00000056450	65.8945	3.372	0.700063	4.81671	1.45946e-06	4.79335e-05
ENSDARG00000024184	460.395	-1.90525	0.333711	-5.70929	1.13448e-08	3.99772e-07	FDR<0.05	narf	436614	nuclear prelamin A recognition factor										131.204	-2.76059	0.387557	-7.12306	1.05558e-12	3.54764e-11	FDR<0.05	cpox	321294	coproporphyrinogen oxidase														ENSDARG00000025106	164.728	2.80132	0.581922	4.81391	1.48007e-06	4.85353e-05
ENSDARG00000067520	308.549	2.0839	0.365096	5.70781	1.1444e-08	4.02541e-07	FDR<0.05	zgc:158482	100009650	zgc:158482										228.107	3.35562	0.471329	7.11947	1.08339e-12	3.63547e-11	FDR<0.05	srpk2	100333293	SRSF protein kinase 2														ENSDARG00000078908	12.6756	5.17179	1.07543	4.80903	1.51665e-06	4.96581e-05
ENSDARG00000016725	147.049	3.73551	0.654481	5.70759	1.14587e-08	4.02541e-07	FDR<0.05	gadd45gb.1	406507	growth arrest and DNA-damage-inducible, gamma b, tandem duplicate 1										161.115	3.50182	0.491911	7.11882	1.08858e-12	3.64725e-11	FDR<0.05	tbc1d24	100536073	TBC1 domain family, member 24														ENSDARG00000100524	609.62	1.26913	0.264075	4.80594	1.54024e-06	5.03526e-05
ENSDARG00000037116	978.41	2.22721	0.390261	5.70697	1.15004e-08	4.03382e-07	FDR<0.05	cxcl12a	352944	chemokine (C-X-C motif) ligand 12a (stromal cell-derived factor 1)										234.022	3.91347	0.549789	7.11812	1.09406e-12	3.65995e-11	FDR<0.05	dpysl4	553411	dihydropyrimidinase-like 4														ENSDARG00000034534	923.826	1.23763	0.257637	4.80378	1.55698e-06	5.08212e-05
ENSDARG00000087187	45.9238	2.34231	0.41078	5.70211	1.18333e-08	4.14422e-07	FDR<0.05	grip2a	568084	glutamate receptor interacting protein 2a										1485.82	-3.14257	0.441588	-7.11652	1.10687e-12	3.69712e-11	FDR<0.05	phlda2	553622	pleckstrin homology-like domain, family A, member 2														ENSDARG00000056012	227.147	2.36173	0.491672	4.80346	1.55946e-06	5.0824e-05
ENSDARG00000087345	28.3788	-4.46932	0.783844	-5.7018	1.18551e-08	4.14547e-07	FDR<0.05	zmp:0000000906	100334082	zmp:0000000906										135.276	-4.26062	0.599403	-7.10811	1.17642e-12	3.92338e-11	FDR<0.05	slc7a7	641560	solute carrier family 7 (amino acid transporter light chain, y system), member 7														ENSDARG00000077124	14.4314	6.48798	1.35126	4.80145	1.57521e-06	5.12585e-05
ENSDARG00000012340	77.7021	-3.54799	0.622433	-5.7002	1.19667e-08	4.17546e-07	FDR<0.05	ptpn11b	393426	protein tyrosine phosphatase, non-receptor type 11, b										58.7847	4.93285	0.694045	7.10739	1.18254e-12	3.93775e-11	FDR<0.05	si:dkey-81e3.1	566115	si:dkey-81e3.1														ENSDARG00000043410	18.5088	3.07718	0.641026	4.80039	1.58356e-06	5.14178e-05
ENSDARG00000051914	15.7675	-5.58422	0.979679	-5.70005	1.19776e-08	4.17546e-07	FDR<0.05	slc14a2	326634	solute carrier family 14 (urea transporter), member 2										64.8624	-5.00247	0.704252	-7.10325	1.21857e-12	4.05151e-11	FDR<0.05	mthfd1a	567587	methylenetetrahydrofolate dehydrogenase (NADP dependent) 1a, methenyltetrahydrofolate cyclohydrolase, formyltetrahydrofolate synthetase														ENSDARG00000013615	519.908	2.66627	0.555456	4.80016	1.58541e-06	5.14178e-05
ENSDARG00000003835	2049.41	1.28758	0.226137	5.6938	1.24246e-08	4.31851e-07	FDR<0.05	stom	81534	stomatin										256.569	-4.87103	0.686264	-7.0979	1.26665e-12	4.20494e-11	FDR<0.05	hhla2b.2	103909756	HERV-H LTR-associating 2b, tandem duplicate 2														ENSDARG00000004472	66.3686	2.89242	0.602614	4.79979	1.5883e-06	5.14178e-05
ENSDARG00000040474	14.6625	-4.04915	0.711153	-5.69378	1.24259e-08	4.31851e-07	FDR<0.05	snx10b	569469	sorting nexin 10b										27.4596	-3.31131	0.466577	-7.09703	1.27463e-12	4.22496e-11	FDR<0.05	si:dkey-31g6.6	100535653	si:dkey-31g6.6														ENSDARG00000061255	124.983	2.45299	0.511081	4.7996	1.58981e-06	5.14178e-05
ENSDARG00000012395	1338.24	-3.22438	0.566559	-5.69117	1.26169e-08	4.37822e-07	FDR<0.05	mmp13a	387293	matrix metallopeptidase 13a										78.7277	4.27098	0.602116	7.09328	1.30972e-12	4.33465e-11	FDR<0.05	pcdh11	100333121	protocadherin 11														ENSDARG00000102204	17.2192	4.02383	0.839108	4.79536	1.6238e-06	5.24369e-05
ENSDARG00000099427	244.671	3.81016	0.669602	5.69019	1.26894e-08	4.39669e-07	FDR<0.05	nkx1.2lb	407077	NK1 transcription factor related 2-like,b										63.6588	7.09676	1.00057	7.09272	1.315e-12	4.34552e-11	FDR<0.05	mmp24	571143	matrix metallopeptidase 24														ENSDARG00000004115	152.912	1.73996	0.363272	4.78969	1.67036e-06	5.38584e-05
ENSDARG00000016011	552.546	-1.06463	0.187124	-5.68946	1.27443e-08	4.40897e-07	FDR<0.05	gpcpd1	492483	glycerophosphocholine phosphodiesterase 1										61.3187	5.93804	0.837408	7.09098	1.33168e-12	4.39395e-11	FDR<0.05	NA	NA	NA														ENSDARG00000063411	16.5785	3.27986	0.684928	4.78862	1.67935e-06	5.40168e-05
ENSDARG00000007323	1592.04	-1.9584	0.344531	-5.68425	1.31385e-08	4.53845e-07	FDR<0.05	chmp4bb	406766	charged multivesicular body protein 4Bb										167.657	-2.30068	0.324571	-7.08837	1.35703e-12	4.47079e-11	FDR<0.05	NA	NA	NA														ENSDARG00000038855	19.9796	2.54171	0.530795	4.78849	1.68038e-06	5.40168e-05
ENSDARG00000104636	677.445	-1.81121	0.318729	-5.6826	1.3266e-08	4.57555e-07	FDR<0.05	si:dkey-112a7.4	100330171	si:dkey-112a7.4										40.517	-4.0421	0.570479	-7.08544	1.38598e-12	4.55604e-11	FDR<0.05	foxi3a	387257	forkhead box I3a														ENSDARG00000059775	393.574	3.25858	0.680567	4.78803	1.68423e-06	5.40585e-05
ENSDARG00000076569	190.98	3.19542	0.562526	5.68048	1.3432e-08	4.62581e-07	FDR<0.05	ndp	100003793	Norrie disease (pseudoglioma)										172.957	5.27613	0.744655	7.08533	1.3871e-12	4.55604e-11	FDR<0.05	mpp2a	562207	membrane protein, palmitoylated 2a (MAGUK p55 subfamily member 2)														ENSDARG00000031240	194.506	1.7177	0.358828	4.78699	1.69303e-06	5.4259e-05
ENSDARG00000009626	72.0733	-2.6145	0.460308	-5.6799	1.34776e-08	4.63452e-07	FDR<0.05	nrbp2b	562626	nuclear receptor binding protein 2b										70.9927	4.4423	0.627053	7.0844	1.39648e-12	4.57992e-11	FDR<0.05	sox14	557661	SRY (sex determining region Y)-box 14														ENSDARG00000053542	270.485	-1.70844	0.356924	-4.78657	1.69657e-06	5.42595e-05
ENSDARG00000009313	143.64	-2.73611	0.481791	-5.67904	1.35452e-08	4.65071e-07	FDR<0.05	zgc:63831	336746	zgc:63831										304.641	-5.20135	0.734511	-7.08137	1.42733e-12	4.67402e-11	FDR<0.05	si:dkeyp-86h10.3	100329570	si:dkeyp-86h10.3														ENSDARG00000010031	35.6278	2.688	0.56161	4.78624	1.69938e-06	5.42595e-05
ENSDARG00000010252	20.3314	-3.99496	0.703837	-5.67598	1.37901e-08	4.72767e-07	FDR<0.05	jak3	561370	Janus kinase 3 (a protein tyrosine kinase, leukocyte)										2042.63	1.76316	0.249043	7.07974	1.4443e-12	4.72247e-11	FDR<0.05	nrp2a	405901	neuropilin 2a														ENSDARG00000062849	5.40101	6.79109	1.41893	4.78608	1.70073e-06	5.42595e-05
ENSDARG00000017773	17.3139	-5.10455	0.899919	-5.67223	1.40949e-08	4.82491e-07	FDR<0.05	slc16a12a	557762	solute carrier family 16, member 12a										84.8431	6.34853	0.897216	7.07581	1.48581e-12	4.85089e-11	FDR<0.05	LOC797104	797104	protein FAM171A2-like														ENSDARG00000079840	166.06	2.38333	0.498144	4.78442	1.71482e-06	5.46267e-05
ENSDARG00000069537	970.41	1.42024	0.250547	5.66857	1.43995e-08	4.92178e-07	FDR<0.05	si:dkey-238c7.16	559078	si:dkey-238c7.16										314.974	1.87856	0.265508	7.07532	1.49101e-12	4.86057e-11	FDR<0.05	cbx6a	799294	chromobox homolog 6a														ENSDARG00000001463	23.0519	5.98843	1.25221	4.78231	1.73295e-06	5.51213e-05
ENSDARG00000074425	258.722	-2.29801	0.405471	-5.66752	1.44881e-08	4.94463e-07	FDR<0.05	si:busm1-57f23.1	368621	si:busm1-57f23.1										86.4971	3.15808	0.44644	7.07393	1.50608e-12	4.89911e-11	FDR<0.05	si:ch211-278j3.3	568165	si:ch211-278j3.3														ENSDARG00000056294	21.3975	4.46038	0.932976	4.78081	1.74586e-06	5.54489e-05
ENSDARG00000067797	79.0691	-3.51538	0.6203	-5.66723	1.45122e-08	4.94544e-07	FDR<0.05	spi1a	751704	Spi-1 proto-oncogene a										553.183	3.30555	0.467298	7.07375	1.50799e-12	4.89911e-11	FDR<0.05	ywhag2	560560	3-monooxygenase/tryptophan 5-monooxygenase activation protein, gamma polypeptide 2														ENSDARG00000074310	15.5247	3.99137	0.83512	4.7794	1.75819e-06	5.57566e-05
ENSDARG00000099106	55.4218	-2.13524	0.376843	-5.66612	1.46067e-08	4.97022e-07	FDR<0.05	afmid	550372	arylformamidase										238.355	-4.32958	0.612076	-7.0736	1.5096e-12	4.89911e-11	FDR<0.05	si:dkey-14o18.6	101886109	si:dkey-14o18.6														ENSDARG00000061806	15.3447	3.78294	0.792177	4.77537	1.79377e-06	5.68e-05
ENSDARG00000001909	54.4932	-3.72698	0.657805	-5.66579	1.46352e-08	4.97246e-07	FDR<0.05	vill	555361	villin-like										49.2709	-3.11719	0.440708	-7.07314	1.5147e-12	4.90832e-11	FDR<0.05	b4galnt1a	558684	beta-1,4-N-acetyl-galactosaminyl transferase 1a														ENSDARG00000059255	98.1112	2.07211	0.433969	4.77478	1.79905e-06	5.68823e-05
ENSDARG00000004378	145.379	-2.18408	0.385551	-5.66482	1.47177e-08	4.99305e-07	FDR<0.05	yrk	337571	Yes-related kinase										88.9934	4.32638	0.612086	7.06827	1.56881e-12	5.07402e-11	FDR<0.05	myo10l1	566674	myosin X-like 1														ENSDARG00000077847	94.4498	2.85438	0.597872	4.77423	1.80393e-06	5.69515e-05
ENSDARG00000094695	511.941	-2.49797	0.441114	-5.66286	1.48871e-08	5.0367e-07	FDR<0.05	si:dkey-204f11.64	100537752	si:dkey-204f11.64										305.266	-2.4298	0.343769	-7.06812	1.57051e-12	5.07402e-11	FDR<0.05	si:dkey-34l15.1	563265	si:dkey-34l15.1														ENSDARG00000060243	86.2987	3.2675	0.684512	4.77348	1.81071e-06	5.70805e-05
ENSDARG00000000567	323.678	1.63689	0.28906	5.66282	1.48906e-08	5.0367e-07	FDR<0.05	znf281a	100005963	zinc finger protein 281a										28.0884	-3.82644	0.541882	-7.06139	1.64841e-12	5.31778e-11	FDR<0.05	NA	NA	NA														ENSDARG00000099427	244.671	2.76758	0.581212	4.76174	1.9193e-06	6.03278e-05
ENSDARG00000068367	380.052	-1.20769	0.213414	-5.65891	1.52337e-08	5.14509e-07	FDR<0.05	nfkbie	790944	nuclear factor of kappa light polypeptide gene enhancer in B-cells inhibitor, epsilon										421.905	1.48383	0.210215	7.0586	1.68186e-12	5.41764e-11	FDR<0.05	sgcd	324961	sarcoglycan, delta (dystrophin-associated glycoprotein)														ENSDARG00000011821	271.635	-2.16124	0.453877	-4.76173	1.91942e-06	6.03278e-05
ENSDARG00000056729	279.678	3.32158	0.587133	5.65728	1.53792e-08	5.18653e-07	FDR<0.05	her4.2	30301	hairy-related 4, tandem duplicate 2										32.4657	-5.06536	0.717676	-7.05801	1.68898e-12	5.43252e-11	FDR<0.05	il10ra	777651	interleukin 10 receptor, alpha														ENSDARG00000087517	23.167	4.01195	0.843143	4.75833	1.952e-06	6.11937e-05
ENSDARG00000105118	195.102	-3.38067	0.597828	-5.65492	1.55916e-08	5.25041e-07	FDR<0.05	zgc:171566	563836	zgc:171566										430.55	-4.17123	0.59107	-7.05708	1.70043e-12	5.44573e-11	FDR<0.05	clic3	84040	chloride intracellular channel 3														ENSDARG00000068714	59.0528	2.54231	0.534295	4.75825	1.95275e-06	6.11937e-05
ENSDARG00000097635	161.889	-4.66074	0.824337	-5.65392	1.56825e-08	5.27321e-07	FDR<0.05	NA	NA	NA										88.7907	4.52399	0.641058	7.05707	1.70055e-12	5.44573e-11	FDR<0.05	NA	NA	NA														ENSDARG00000017162	59.2325	2.56298	0.538743	4.75733	1.96175e-06	6.1385e-05
ENSDARG00000013839	189.293	-2.45497	0.434271	-5.65308	1.57596e-08	5.29057e-07	FDR<0.05	aldh3b1	282559	aldehyde dehydrogenase 3 family, member B1										110.121	8.29223	1.17503	7.05706	1.70061e-12	5.44573e-11	FDR<0.05	elmod1	791199	ELMO/CED-12 domain containing 1														ENSDARG00000103123	24.6877	4.05587	0.852987	4.7549	1.98544e-06	6.19793e-05
ENSDARG00000105429	725.465	3.91687	0.692901	5.65285	1.57806e-08	5.29057e-07	FDR<0.05	NA	NA	NA										137.185	5.13907	0.72844	7.05489	1.72737e-12	5.52181e-11	FDR<0.05	syt4	335357	synaptotagmin IV														ENSDARG00000063713	30.4133	2.56719	0.539918	4.75478	1.98659e-06	6.19793e-05
ENSDARG00000002663	426.026	-1.78836	0.316575	-5.64909	1.61295e-08	5.3996e-07	FDR<0.05	optn	336159	optineurin										58.3796	3.59257	0.509243	7.05472	1.72946e-12	5.52181e-11	FDR<0.05	scxb	567817	scleraxis bHLH transcription factor b														ENSDARG00000023771	8.65834	7.28505	1.53239	4.75404	1.99389e-06	6.21157e-05
ENSDARG00000087623	13.1245	-5.56849	0.985861	-5.64835	1.61998e-08	5.41031e-07	FDR<0.05	NA	NA	NA										55.3229	3.02392	0.428685	7.05394	1.73916e-12	5.54463e-11	FDR<0.05	LOC100331381	100331381	glutamate receptor ionotropic, kainate 5-like														ENSDARG00000100312	818.541	2.3595	0.496741	4.74995	2.03466e-06	6.32926e-05
ENSDARG00000035198	233.763	-3.15525	0.558624	-5.64825	1.62091e-08	5.41031e-07	FDR<0.05	gcnt4a	324510	glucosaminyl (N-acetyl) transferase 4, core 2, a										153.525	-3.21461	0.455754	-7.05338	1.7462e-12	5.55889e-11	FDR<0.05	st3gal4	504044	ST3 beta-galactoside alpha-2,3-sialyltransferase 4														ENSDARG00000077352	49.1434	3.2898	0.6929	4.74787	2.05574e-06	6.38546e-05
ENSDARG00000023498	421.542	-1.91682	0.33941	-5.64751	1.62793e-08	5.4258e-07	FDR<0.05	gmppab	393469	GDP-mannose pyrophosphorylase Ab										428.069	-4.76767	0.676012	-7.05263	1.75563e-12	5.58075e-11	FDR<0.05	anxa3a	447893	annexin A3a														ENSDARG00000014969	129.438	1.65923	0.349579	4.74637	2.07098e-06	6.42338e-05
ENSDARG00000036074	413.944	-2.36169	0.418205	-5.64721	1.63072e-08	5.42715e-07	FDR<0.05	cebpa	140815	CCAAT/enhancer binding protein (C/EBP), alpha										186.175	3.95425	0.560714	7.05216	1.7616e-12	5.59152e-11	FDR<0.05	si:dkeyp-75h12.5	566718	si:dkeyp-75h12.5														ENSDARG00000077920	11.784	6.12086	1.28971	4.74592	2.07565e-06	6.42844e-05
ENSDARG00000054690	75.0267	2.8654	0.507985	5.64071	1.69352e-08	5.62791e-07	FDR<0.05	si:dkey-166k12.1	100001249	si:dkey-166k12.1										499.531	2.38145	0.33779	7.05008	1.7881e-12	5.66737e-11	FDR<0.05	magi1a	100319849	membrane associated guanylate kinase, WW and PDZ domain containing 1a														ENSDARG00000035808	131.315	1.7985	0.37922	4.74263	2.10957e-06	6.5193e-05
ENSDARG00000102879	928.248	3.80589	0.674946	5.6388	1.71236e-08	5.68223e-07	FDR<0.05	myt1b	100536821	myelin transcription factor 1b										2540	-4.88181	0.69255	-7.04903	1.80173e-12	5.70224e-11	FDR<0.05	lye	567961	lymphocyte antigen-6, epidermis														ENSDARG00000088789	177.475	2.69703	0.568696	4.74248	2.11114e-06	6.5193e-05
ENSDARG00000098752	107.769	-3.16212	0.560882	-5.63777	1.72267e-08	5.70813e-07	FDR<0.05	csf3b	100190920	colony stimulating factor 3 (granulocyte) b										1006.87	6.12219	0.868975	7.0453	1.85063e-12	5.84847e-11	FDR<0.05	aox5	64265	aldehyde oxidase 5														ENSDARG00000061259	321.015	-1.95173	0.411624	-4.74155	2.12088e-06	6.53566e-05
ENSDARG00000099306	2180.17	-3.30323	0.586165	-5.63533	1.74723e-08	5.78109e-07	FDR<0.05	zgc:175088	559776	zgc:175088										51.9541	-3.44529	0.489087	-7.04433	1.86353e-12	5.88067e-11	FDR<0.05	itpr1b	100149388	inositol 1,4,5-trisphosphate receptor, type 1b														ENSDARG00000076144	498.262	-1.1926	0.251529	-4.74139	2.12261e-06	6.53566e-05
ENSDARG00000055731	166.2	-2.84248	0.504519	-5.63404	1.76037e-08	5.81611e-07	FDR<0.05	si:dkeyp-69e1.8	100001340	si:dkeyp-69e1.8										91.8773	4.8129	0.683323	7.04337	1.87644e-12	5.91283e-11	FDR<0.05	syt2a	567877	synaptotagmin IIa														ENSDARG00000091073	12.6936	-2.95734	0.624148	-4.7382	2.15629e-06	6.62974e-05
ENSDARG00000023316	58.6027	3.01821	0.535858	5.63248	1.77632e-08	5.86031e-07	FDR<0.05	sim1a	260351	single-minded family bHLH transcription factor 1a										295.062	-3.13514	0.445168	-7.04261	1.88671e-12	5.93658e-11	FDR<0.05	nprl3	564989	NPR3-like, GATOR1 complex subunit														ENSDARG00000043012	38.5876	3.81341	0.804928	4.73758	2.1629e-06	6.63894e-05
ENSDARG00000070913	450.635	2.36479	0.419969	5.63085	1.79319e-08	5.9074e-07	FDR<0.05	sox2	378723	SRY (sex determining region Y)-box 2										725.707	1.66254	0.236076	7.04241	1.88945e-12	5.93658e-11	FDR<0.05	cxxc5a	557911	CXXC finger protein 5a														ENSDARG00000055843	44.7021	3.2503	0.686141	4.73708	2.16818e-06	6.63894e-05
ENSDARG00000033029	144.278	3.29349	0.584936	5.63051	1.79682e-08	5.91081e-07	FDR<0.05	pkd1b	565697	polycystic kidney disease 1b										913.662	4.45931	0.633425	7.04	1.92244e-12	6.03151e-11	FDR<0.05	tuba1c	573122	tubulin, alpha 1c														ENSDARG00000100772	173.158	1.9808	0.418152	4.73703	2.16869e-06	6.63894e-05
ENSDARG00000036820	448.939	-2.98847	0.530904	-5.62902	1.81239e-08	5.94731e-07	FDR<0.05	mgll	378960	monoglyceride lipase										828.697	3.11454	0.442456	7.0392	1.93351e-12	6.05749e-11	FDR<0.05	ntn1b	30192	netrin 1b														ENSDARG00000056001	374.027	2.09052	0.441665	4.73328	2.20917e-06	6.75311e-05
ENSDARG00000054454	469.534	2.42834	0.431402	5.62895	1.81314e-08	5.94731e-07	FDR<0.05	epha4a	64271	eph receptor A4a										52.0635	5.43333	0.77193	7.03864	1.94129e-12	6.07311e-11	FDR<0.05	pcdh2ac	493587	protocadherin 2 alpha c														ENSDARG00000089292	37.0135	4.63439	0.980627	4.72595	2.29045e-06	6.98272e-05
ENSDARG00000102899	31.8602	-2.99136	0.531605	-5.62704	1.83333e-08	6.00488e-07	FDR<0.05	cremb	550357	cAMP responsive element modulator b										130.051	2.57764	0.366272	7.03749	1.95728e-12	6.1077e-11	FDR<0.05	cnksr2b	558834	connector enhancer of kinase suppressor of Ras 2b														ENSDARG00000070951	191.461	1.99919	0.423027	4.72591	2.29087e-06	6.98272e-05
ENSDARG00000069956	570.496	-2.52751	0.449193	-5.62678	1.83601e-08	6.00503e-07	FDR<0.05	pdlim2	560322	PDZ and LIM domain 2 (mystique)										134.383	4.91682	0.698666	7.03744	1.95797e-12	6.1077e-11	FDR<0.05	onecutl	246225	one cut domain, family member, like														ENSDARG00000056745	45.3878	4.82538	1.02216	4.72077	2.34953e-06	7.15121e-05
ENSDARG00000038643	8911.76	-5.94105	1.05661	-5.62276	1.87927e-08	6.1377e-07	FDR<0.05	alas2	64607	aminolevulinate, delta-, synthase 2										590.691	-1.73179	0.24628	-7.03179	2.03895e-12	6.35115e-11	FDR<0.05	fuca2	445487	alpha-L-fucosidase 2														ENSDARG00000027602	22.0083	4.56146	0.966499	4.71957	2.36344e-06	7.18325e-05
ENSDARG00000057419	237.93	1.71999	0.305981	5.62125	1.89579e-08	6.16048e-07	FDR<0.05	slc44a5b	558142	solute carrier family 44, member 5b										130.674	-2.49138	0.354351	-7.03082	2.05317e-12	6.38631e-11	FDR<0.05	arl4ab	338267	ADP-ribosylation factor-like 4ab														ENSDARG00000098566	9.81737	4.02536	0.854434	4.71114	2.46332e-06	7.47606e-05
ENSDARG00000034093	375.469	2.51266	0.446997	5.62121	1.89621e-08	6.16048e-07	FDR<0.05	dclk2a	572548	doublecortin-like kinase 2a										294.392	-4.82391	0.686203	-7.02986	2.06746e-12	6.41727e-11	FDR<0.05	si:dkey-5n18.1	570444	si:dkey-5n18.1														ENSDARG00000095034	9.23954	4.25674	0.904128	4.70812	2.50007e-06	7.57675e-05
ENSDARG00000061682	370.818	1.73924	0.309409	5.62117	1.89667e-08	6.16048e-07	FDR<0.05	bicc1a	568201	BicC family RNA binding protein 1a										98.9563	-4.54745	0.646887	-7.02975	2.06904e-12	6.41727e-11	FDR<0.05	myo1f	565345	myosin IF														ENSDARG00000011797	846.612	1.99693	0.424219	4.70731	2.51009e-06	7.59625e-05
ENSDARG00000016415	309.867	1.31551	0.23403	5.62113	1.89707e-08	6.16048e-07	FDR<0.05	dhtkd1	494076	dehydrogenase E1 and transketolase domain containing 1										186.796	-5.19728	0.739834	-7.02493	2.14168e-12	6.63311e-11	FDR<0.05	gp1bb	798998	glycoprotein Ib (platelet), beta polypeptide														ENSDARG00000009553	338.044	3.98058	0.846195	4.70409	2.54998e-06	7.70596e-05
ENSDARG00000097845	167.204	-2.82215	0.50219	-5.61969	1.91298e-08	6.2033e-07	FDR<0.05	si:ch211-105j21.9	103911274	si:ch211-105j21.9										79.7169	4.0092	0.570938	7.02213	2.18518e-12	6.75819e-11	FDR<0.05	si:ch211-158d24.2	560805	si:ch211-158d24.2														ENSDARG00000055897	564.597	-1.52372	0.324081	-4.70167	2.58036e-06	7.78666e-05
ENSDARG00000025703	422.867	1.44198	0.256742	5.61647	1.94902e-08	6.31117e-07	FDR<0.05	dmgdh	100141496	dimethylglycine dehydrogenase										299.48	4.11445	0.585955	7.02179	2.19038e-12	6.76463e-11	FDR<0.05	pax2a	30425	paired box 2a														ENSDARG00000062165	24.6775	4.0065	0.852643	4.69892	2.61542e-06	7.88122e-05
ENSDARG00000094422	489.051	1.72903	0.308023	5.61332	1.98485e-08	6.41805e-07	FDR<0.05	si:dkey-12l12.1	566480	si:dkey-12l12.1										210.07	-4.00641	0.570718	-7.01994	2.21956e-12	6.84501e-11	FDR<0.05	si:ch211-212k18.7	100000085	si:ch211-212k18.7														ENSDARG00000099927	84.8426	2.79251	0.594593	4.6965	2.64652e-06	7.96362e-05
ENSDARG00000069379	16.737	-4.55289	0.811197	-5.61256	1.99349e-08	6.43686e-07	FDR<0.05	zgc:158868	791147	zgc:158868										790.276	-1.49506	0.213007	-7.0188	2.23787e-12	6.8917e-11	FDR<0.05	reep3b	393130	receptor accessory protein 3b														ENSDARG00000014018	699.127	2.70968	0.577132	4.69507	2.6651e-06	8.00816e-05
ENSDARG00000070145	499.531	1.89745	0.338157	5.61116	2.00971e-08	6.48004e-07	FDR<0.05	magi1a	100319849	membrane associated guanylate kinase, WW and PDZ domain containing 1a										3874.31	-4.03499	0.575211	-7.0148	2.30286e-12	7.08178e-11	FDR<0.05	cst14b.1	768128	cystatin 14b, tandem duplicate 1														ENSDARG00000103903	31.9049	3.009	0.64102	4.69408	2.67805e-06	8.03567e-05
ENSDARG00000003219	67.552	-3.19504	0.569496	-5.61029	2.01987e-08	6.50357e-07	FDR<0.05	bin2a	492780	bridging integrator 2a										82.963	5.90004	0.841391	7.01224	2.34532e-12	7.20215e-11	FDR<0.05	si:ch73-287m6.1	100535071	si:ch73-287m6.1														ENSDARG00000068247	73.0953	2.26704	0.482992	4.69374	2.68252e-06	8.03769e-05
ENSDARG00000007430	189.988	4.29618	0.766006	5.60855	2.04033e-08	6.56019e-07	FDR<0.05	prdm12b	492816	PR domain containing 12b										150.896	-2.2367	0.319001	-7.0116	2.35614e-12	7.22517e-11	FDR<0.05	swap70b	562490	switching B-cell complex subunit SWAP70b														ENSDARG00000036505	137.185	3.2229	0.686758	4.69293	2.69326e-06	8.05846e-05
ENSDARG00000045277	57.75	-2.05181	0.366179	-5.60328	2.10329e-08	6.75308e-07	FDR<0.05	rdh12l	494176	retinol dehydrogenase 12, like										170.126	-4.45415	0.635464	-7.00929	2.39531e-12	7.33491e-11	FDR<0.05	csf3a	100270759	colony stimulating factor 3 (granulocyte) a														ENSDARG00000079908	44.5553	3.61977	0.772337	4.68678	2.77534e-06	8.2891e-05
ENSDARG00000097959	2773.14	-3.35835	0.599447	-5.60242	2.11381e-08	6.77728e-07	FDR<0.05	si:dkey-248g15.3	100331162	si:dkey-248g15.3										331.267	2.10515	0.300553	7.00424	2.48327e-12	7.59355e-11	FDR<0.05	cdr2l	336227	cerebellar degeneration-related protein 2-like														ENSDARG00000063538	388.148	1.26465	0.269845	4.68657	2.77816e-06	8.2891e-05
ENSDARG00000098646	1287.58	-2.29702	0.41003	-5.60208	2.118e-08	6.78118e-07	FDR<0.05	mthfd2	100004977	methylenetetrahydrofolate dehydrogenase (NADP+ dependent) 2, methenyltetrahydrofolate cyclohydrolase										54.6617	4.77273	0.681568	7.00257	2.51316e-12	7.67416e-11	FDR<0.05	npdc1b	556607	neural proliferation, differentiation and control, 1b														ENSDARG00000004302	43.3904	3.46058	0.738868	4.68362	2.81846e-06	8.3975e-05
ENSDARG00000003462	245.734	-3.52988	0.630298	-5.60033	2.13943e-08	6.84016e-07	FDR<0.05	fech	58215	ferrochelatase										69.7238	6.90864	0.986648	7.00213	2.52093e-12	7.68706e-11	FDR<0.05	gphnb	100007749	gephyrin b														ENSDARG00000087260	982.082	2.4708	0.527769	4.6816	2.84645e-06	8.46899e-05
ENSDARG00000073743	124.102	-3.33957	0.596374	-5.59978	2.14622e-08	6.84418e-07	FDR<0.05	slc25a37	387000	solute carrier family 25 (mitochondrial iron transporter), member 37										62.4596	-2.4772	0.353828	-7.00114	2.53888e-12	7.73094e-11	FDR<0.05	zgc:171242	100126807	zgc:171242														ENSDARG00000038974	64.3836	2.67982	0.572529	4.68068	2.85922e-06	8.47885e-05
ENSDARG00000099776	2959.27	2.78207	0.49682	5.59974	2.1467e-08	6.84418e-07	FDR<0.05	glula	100000775	glutamate-ammonia ligase (glutamine synthase) a										6147.11	-5.26369	0.751855	-7.00093	2.54263e-12	7.73153e-11	FDR<0.05	icn2	100005083	ictacalcin 2														ENSDARG00000096991	70.1117	3.99979	0.854541	4.68063	2.85996e-06	8.47885e-05
ENSDARG00000054930	207.978	-1.81644	0.324539	-5.59698	2.18118e-08	6.9444e-07	FDR<0.05	tpra1	570573	transmembrane protein, adipocyte asscociated 1										114.261	4.6192	0.65986	7.00028	2.55459e-12	7.75703e-11	FDR<0.05	vamp2	336281	vesicle-associated membrane protein 2														ENSDARG00000068456	9.87852	5.32042	1.13672	4.6805	2.86177e-06	8.47885e-05
ENSDARG00000002026	137.127	2.66696	0.476695	5.5947	2.21001e-08	7.02636e-07	FDR<0.05	qkib	100462714	QKI, KH domain containing, RNA binding b										117.258	4.21976	0.60286	6.99957	2.56746e-12	7.78521e-11	FDR<0.05	ttbk1b	100000353	tau tubulin kinase 1b														ENSDARG00000098871	78.3731	1.74921	0.373964	4.67748	2.90418e-06	8.59247e-05
ENSDARG00000101954	109.867	1.35884	0.24293	5.59353	2.22505e-08	7.06429e-07	FDR<0.05	hoxc6b	58045	homeobox C6b										160.272	5.28218	0.754736	6.99871	2.58325e-12	7.82216e-11	FDR<0.05	olfm1b	445092	olfactomedin 1b														ENSDARG00000013613	96.323	2.48053	0.530531	4.67556	2.9315e-06	8.66122e-05
ENSDARG00000061471	95.6729	1.94112	0.347463	5.58654	2.31644e-08	7.34421e-07	FDR<0.05	sema5ba	556471	sema domain, seven thrombospondin repeats (type 1 and type 1-like), transmembrane domain (TM) and short cytoplasmic domain, (semaphorin) 5Ba										164.025	-2.69189	0.38464	-6.99845	2.58801e-12	7.82565e-11	FDR<0.05	prkcbb	393953	protein kinase C, beta b														ENSDARG00000077112	14.5961	4.9071	1.04987	4.67398	2.95414e-06	8.71594e-05
ENSDARG00000037879	1160.29	2.25954	0.404555	5.58525	2.33368e-08	7.38857e-07	FDR<0.05	lfng	30158	LFNG O-fucosylpeptide 3-beta-N-acetylglucosaminyltransferase										60.8909	-2.26693	0.323932	-6.99818	2.59307e-12	7.83005e-11	FDR<0.05	samd13	767772	sterile alpha motif domain containing 13														ENSDARG00000056691	184.653	1.46371	0.313305	4.67182	2.98535e-06	8.79001e-05
ENSDARG00000074070	83.1235	2.93276	0.525181	5.58429	2.34663e-08	7.41925e-07	FDR<0.05	irx5b	405792	iroquois homeobox 5b										445.555	-3.0638	0.437839	-6.99755	2.60479e-12	7.85454e-11	FDR<0.05	mgst1.2	431762	microsomal glutathione S-transferase 1.2														ENSDARG00000062781	664.967	2.13284	0.456547	4.67167	2.98754e-06	8.79001e-05
ENSDARG00000098129	28.1073	-3.34215	0.598847	-5.58097	2.39183e-08	7.54879e-07	FDR<0.05	si:dkeyp-97a10.2	100005159	si:dkeyp-97a10.2										492.583	-4.98203	0.712226	-6.99501	2.65237e-12	7.98692e-11	FDR<0.05	si:dkey-87o1.2	796684	si:dkey-87o1.2														ENSDARG00000069737	72.9283	3.8972	0.834753	4.66869	3.03133e-06	8.90648e-05
ENSDARG00000056819	927.177	1.94881	0.349199	5.58079	2.39423e-08	7.54879e-07	FDR<0.05	hoxa9b	58048	homeobox A9b										2437.57	-7.5507	1.07953	-6.99446	2.6629e-12	8.0075e-11	FDR<0.05	nt5c2l1	447810	5'-nucleotidase, cytosolic II, like 1														ENSDARG00000104767	9.85611	6.80034	1.45864	4.66211	3.12981e-06	9.18308e-05
ENSDARG00000077309	11.4981	-3.71234	0.665498	-5.57829	2.42894e-08	7.64763e-07	FDR<0.05	si:ch211-209f23.6	101882182	si:ch211-209f23.6										102.257	5.57513	0.797165	6.99369	2.67748e-12	8.04022e-11	FDR<0.05	znf608	100329407	zinc finger protein 608														ENSDARG00000078366	63.9081	2.65399	0.569326	4.66163	3.13709e-06	9.18432e-05
ENSDARG00000094324	598.309	1.66415	0.298477	5.57548	2.46842e-08	7.75485e-07	FDR<0.05	efemp2a	494044	EGF containing fibulin extracellular matrix protein 2a										372.861	-3.87423	0.554144	-6.99138	2.72194e-12	8.16244e-11	FDR<0.05	apoa2	322327	apolipoprotein A-II														ENSDARG00000074233	11.4583	4.66412	1.00056	4.66152	3.1389e-06	9.18432e-05
ENSDARG00000009511	11.5299	-3.69979	0.663594	-5.57539	2.46981e-08	7.75485e-07	FDR<0.05	tnfa	405785	tumor necrosis factor a (TNF superfamily, member 2)										403.462	2.20775	0.315934	6.98802	2.7879e-12	8.3487e-11	FDR<0.05	nfatc1	568315	nuclear factor of activated T-cells, cytoplasmic, calcineurin-dependent 1														ENSDARG00000090721	25.0729	4.33398	0.930354	4.65843	3.18636e-06	9.31034e-05
ENSDARG00000012745	152.666	-2.1042	0.37769	-5.57123	2.52943e-08	7.93112e-07	FDR<0.05	poc1bl	503760	POC1 centriolar protein homolog B (Chlamydomonas), like										170.548	-2.64775	0.378968	-6.98674	2.81356e-12	8.41395e-11	FDR<0.05	uevld	445225	UEV and lactate/malate dehyrogenase domains														ENSDARG00000011862	6.49876	6.80145	1.46034	4.65743	3.2018e-06	9.34255e-05
ENSDARG00000061778	197.048	3.63597	0.652804	5.56978	2.55066e-08	7.9809e-07	FDR<0.05	fmn2b	566432	formin 2b										815.553	-1.79818	0.257383	-6.98641	2.82013e-12	8.422e-11	FDR<0.05	micu1	561210	mitochondrial calcium uptake 1														ENSDARG00000058876	25.1285	3.6886	0.792149	4.65644	3.21722e-06	9.36412e-05
ENSDARG00000092985	36.7967	-3.51072	0.630328	-5.56966	2.55232e-08	7.9809e-07	FDR<0.05	NA	NA	NA										23.4337	-4.06248	0.581677	-6.98408	2.86728e-12	8.55104e-11	FDR<0.05	si:ch211-197h24.8	100534935	si:ch211-197h24.8														ENSDARG00000018032	71.2687	4.00823	0.860803	4.65639	3.21803e-06	9.36412e-05
ENSDARG00000075899	421.634	1.8847	0.338561	5.56678	2.59483e-08	8.10272e-07	FDR<0.05	NA	NA	NA										144.278	4.07246	0.583804	6.97573	3.04277e-12	9.04985e-11	FDR<0.05	pkd1b	565697	polycystic kidney disease 1b														ENSDARG00000054378	26.4882	2.47533	0.531762	4.65496	3.24043e-06	9.4144e-05
ENSDARG00000059455	132.535	-2.15124	0.386668	-5.56355	2.64348e-08	8.24332e-07	FDR<0.05	dqx1	100002601	DEAQ box RNA-dependent ATPase 1										2119.12	-2.23014	0.319706	-6.97558	3.04603e-12	9.04985e-11	FDR<0.05	h1fx	322508	H1 histone family, member X														ENSDARG00000039062	90.7731	1.46642	0.31504	4.65472	3.2442e-06	9.4144e-05
ENSDARG00000042717	257.794	-2.42495	0.435994	-5.5619	2.6686e-08	8.31027e-07	FDR<0.05	adipor1b	406821	adiponectin receptor 1b										65.6405	4.81804	0.690705	6.97554	3.04704e-12	9.04985e-11	FDR<0.05	zgc:194578	792915	zgc:194578														ENSDARG00000056639	115.359	3.00018	0.644677	4.65377	3.25919e-06	9.44497e-05
ENSDARG00000015072	519.735	3.00217	0.539856	5.56106	2.68146e-08	8.33891e-07	FDR<0.05	dmrt2a	30129	doublesex and mab-3 related transcription factor 2a										36.7967	-4.93376	0.707531	-6.9732	3.09808e-12	9.18887e-11	FDR<0.05	NA	NA	NA														ENSDARG00000093493	22.9958	6.48874	1.39474	4.65228	3.28288e-06	9.49432e-05
ENSDARG00000058644	173.815	-3.31747	0.596683	-5.55985	2.7001e-08	8.38541e-07	FDR<0.05	dnajb2	561686	DnaJ (Hsp40) homolog, subfamily B, member 2										102.422	-7.09561	1.01798	-6.9703	3.16267e-12	9.36763e-11	FDR<0.05	gata1a	30481	GATA binding protein 1a														ENSDARG00000078317	40.2537	3.32519	0.714794	4.65196	3.28792e-06	9.49432e-05
ENSDARG00000032221	432.943	1.47939	0.266241	5.55658	2.7511e-08	8.53215e-07	FDR<0.05	phactr4b	393643	phosphatase and actin regulator 4b										64.3836	4.4011	0.631467	6.96965	3.17726e-12	9.39802e-11	FDR<0.05	NA	NA	NA														ENSDARG00000090624	76.8889	2.18784	0.470315	4.65185	3.28967e-06	9.49432e-05
ENSDARG00000009822	257.775	3.30571	0.595131	5.5546	2.78254e-08	8.61792e-07	FDR<0.05	her4.4	100149066	hairy-related 4, tandem duplicate 4										53.5908	-5.18764	0.744692	-6.96616	3.25716e-12	9.62125e-11	FDR<0.05	si:rp71-1h20.3	100536897	si:rp71-1h20.3														ENSDARG00000009134	176.557	-3.04037	0.654195	-4.64749	3.35995e-06	9.68398e-05
ENSDARG00000004059	41.8625	-2.4495	0.441169	-5.55229	2.81952e-08	8.7206e-07	FDR<0.05	galk2	792268	galactokinase 2										55.2052	-5.85922	0.841197	-6.96534	3.27619e-12	9.6643e-11	FDR<0.05	NA	NA	NA														ENSDARG00000044605	40.7942	3.55508	0.765129	4.64638	3.37816e-06	9.72321e-05
ENSDARG00000042090	16.3671	-6.73997	1.21402	-5.55179	2.82759e-08	8.73367e-07	FDR<0.05	si:ch73-55i23.1	100148818	si:ch73-55i23.1										123.596	-4.87592	0.700681	-6.95883	3.43103e-12	1.01073e-10	FDR<0.05	lect2l	567278	leukocyte cell-derived chemotaxin 2 like														ENSDARG00000102245	138.504	-1.69182	0.364298	-4.64405	3.41643e-06	9.82003e-05
ENSDARG00000007737	478.674	-1.26301	0.227507	-5.55153	2.83182e-08	8.7349e-07	FDR<0.05	zyg11	555349	zyg-11 homolog (C. elegans)										89.6895	4.70711	0.676717	6.9558	3.50578e-12	1.03135e-10	FDR<0.05	nrxn2b	560420	neurexin 2b														ENSDARG00000013789	12.7371	4.4329	0.954631	4.64357	3.42434e-06	9.82944e-05
ENSDARG00000077360	185.404	-1.54576	0.27848	-5.55071	2.84505e-08	8.76383e-07	FDR<0.05	zgc:173593	559768	zgc:173593										2364.82	-2.68606	0.386249	-6.95423	3.54486e-12	1.04144e-10	FDR<0.05	NA	NA	NA														ENSDARG00000097576	6.67646	7.12558	1.53464	4.64317	3.43108e-06	9.83001e-05
ENSDARG00000095754	42.7496	-2.54729	0.459033	-5.54925	2.86901e-08	8.8257e-07	FDR<0.05	si:dkey-234h16.7	794145	si:dkey-234h16.7										22.2042	-6.04897	0.870707	-6.94719	3.72625e-12	1.09325e-10	FDR<0.05	si:ch211-139g16.8	101885410	si:ch211-139g16.8														ENSDARG00000059363	154.151	-1.54279	0.332283	-4.643	3.43382e-06	9.83001e-05
ENSDARG00000075697	76.2416	1.73798	0.313308	5.54719	2.90298e-08	8.91814e-07	FDR<0.05	si:ch73-380l3.2	100003913	si:ch73-380l3.2										10356.2	-4.96874	0.715707	-6.94242	3.85446e-12	1.12934e-10	FDR<0.05	icn	336655	ictacalcin														ENSDARG00000001891	52.3824	2.07586	0.44714	4.64252	3.44184e-06	9.83965e-05
ENSDARG00000016858	612.492	1.43223	0.258311	5.54457	2.94673e-08	9.04036e-07	FDR<0.05	smad7	326282	SMAD family member 7										32.8121	-3.27494	0.471852	-6.9406	3.90445e-12	1.14244e-10	FDR<0.05	psme2	30647	proteasome activator subunit 2														ENSDARG00000075542	1599.51	1.66729	0.359191	4.64179	3.45398e-06	9.86108e-05
ENSDARG00000089936	648.891	-3.71761	0.670738	-5.54256	2.98081e-08	9.1326e-07	FDR<0.05	selenow2b	378438	selenoprotein W, 2b										202	-4.42903	0.638342	-6.93833	3.96769e-12	1.15939e-10	FDR<0.05	f2rl1.1	794649	coagulation factor II (thrombin) receptor-like 1, tandem duplicate 1														ENSDARG00000056478	78.4594	2.85858	0.61615	4.63943	3.49376e-06	9.96121e-05
ENSDARG00000037408	17.8821	-5.17244	0.933676	-5.53987	3.02705e-08	9.25139e-07	FDR<0.05	tbc1d10c	101887140	TBC1 domain family, member 10C										189.923	3.53487	0.509523	6.93761	3.98799e-12	1.16375e-10	FDR<0.05	pacsin1b	619246	protein kinase C and casein kinase substrate in neurons 1b														ENSDARG00000014169	12.4526	5.57967	1.20414	4.63373	3.59127e-06	0.000102255
ENSDARG00000014180	111.92	2.14382	0.386982	5.53983	3.02771e-08	9.25139e-07	FDR<0.05	ildr2	564738	immunoglobulin-like domain containing receptor 2										82.4626	9.04632	1.30427	6.93595	4.03506e-12	1.17591e-10	FDR<0.05	mnx2b	406206	motor neuron and pancreas homeobox 2b														ENSDARG00000008660	327.399	2.09358	0.451919	4.63264	3.61029e-06	0.000102658
ENSDARG00000024940	256.913	-2.105	0.380175	-5.53692	3.0784e-08	9.39365e-07	FDR<0.05	rnf144b	394112	ring finger protein 144B										99.1535	3.3532	0.483777	6.93129	4.17016e-12	1.21365e-10	FDR<0.05	klhl17	336187	kelch-like family member 17														ENSDARG00000043661	19.5128	3.11487	0.672627	4.6309	3.64087e-06	0.000103389
ENSDARG00000052496	53.0565	-3.94778	0.713177	-5.53549	3.10363e-08	9.45797e-07	FDR<0.05	hmha1a	556955	histocompatibility (minor) HA-1 a										219.381	-4.76632	0.687689	-6.93092	4.18098e-12	1.21517e-10	FDR<0.05	fut9b	492813	fucosyltransferase 9b														ENSDARG00000059311	122.335	2.64992	0.57295	4.62505	3.74513e-06	0.000106169
ENSDARG00000020884	802.568	1.75613	0.317298	5.53464	3.11871e-08	9.4912e-07	FDR<0.05	gli2b	548610	GLI family zinc finger 2b										252.401	-4.21592	0.608318	-6.93046	4.19487e-12	1.21758e-10	FDR<0.05	rgl3a	100149956	ral guanine nucleotide dissociation stimulator-like 3a														ENSDARG00000018619	26.6144	2.8463	0.615437	4.62484	3.7488e-06	0.000106169
ENSDARG00000007727	125.297	-3.02155	0.545988	-5.53409	3.12847e-08	9.50678e-07	FDR<0.05	rgl2	65227	ral guanine nucleotide dissociation stimulator-like 2										124.31	-4.6093	0.665151	-6.92971	4.2171e-12	1.2224e-10	FDR<0.05	havcr1	436707	hepatitis A virus cellular receptor 1														ENSDARG00000003146	13.9037	5.03992	1.0901	4.62337	3.77562e-06	0.000106786
ENSDARG00000104255	78.5795	-3.49363	0.631316	-5.53388	3.13218e-08	9.50678e-07	FDR<0.05	arhgap27	564211	Rho GTPase activating protein 27										75.5651	-4.62288	0.667875	-6.92177	4.46033e-12	1.29118e-10	FDR<0.05	LOC100002406	100002406	thymic stromal cotransporter homolog														ENSDARG00000079781	27.7674	3.0655	0.663339	4.62131	3.81321e-06	0.000107705
ENSDARG00000035150	11.4737	-5.11934	0.926251	-5.52695	3.25846e-08	9.8769e-07	FDR<0.05	si:dkey-261j4.4	555524	si:dkey-261j4.4										28.5855	-4.25182	0.614333	-6.92104	4.48348e-12	1.29615e-10	FDR<0.05	NA	NA	NA														ENSDARG00000108451	11.3046	4.11747	0.89127	4.61977	3.84163e-06	0.000108364
ENSDARG00000070846	137.04	-2.87363	0.519998	-5.52624	3.27167e-08	9.90376e-07	FDR<0.05	dazap1	561459	DAZ associated protein 1										25.7149	-6.5476	0.947265	-6.91212	4.77471e-12	1.37851e-10	FDR<0.05	NA	NA	NA														ENSDARG00000030265	62.3815	3.09683	0.670983	4.61537	3.92402e-06	0.00011054
ENSDARG00000013711	753.169	-1.98636	0.35953	-5.52488	3.29717e-08	9.9677e-07	FDR<0.05	si:rp71-61h23.4	335278	si:rp71-61h23.4										122.335	4.15251	0.600844	6.91113	4.80814e-12	1.38592e-10	FDR<0.05	dpysl5b	553410	dihydropyrimidinase-like 5b														ENSDARG00000098526	47.5708	3.02252	0.655008	4.61447	3.94098e-06	0.000110869
ENSDARG00000020953	381.427	-2.6096	0.472467	-5.52334	3.3262e-08	1.00421e-06	FDR<0.05	dnajb6b	393275	DnaJ (Hsp40) homolog, subfamily B, member 6b										55.6973	-3.83918	0.555518	-6.91098	4.81314e-12	1.38592e-10	FDR<0.05	sh3rf2	100537944	SH3 domain containing ring finger 2														ENSDARG00000096713	5.94004	7.0502	1.52794	4.6142	3.94615e-06	0.000110869
ENSDARG00000008310	1653.07	-1.846	0.334402	-5.52031	3.38397e-08	1.01999e-06	FDR<0.05	ip6k2a	322041	inositol hexakisphosphate kinase 2a										1746.16	2.87584	0.416165	6.91033	4.83527e-12	1.39044e-10	FDR<0.05	colgalt2	100003546	collagen beta(1-O)galactosyltransferase 2														ENSDARG00000005364	38.6663	2.07622	0.450604	4.60763	4.07277e-06	0.000114275
ENSDARG00000095820	24.86	-3.37627	0.611629	-5.52013	3.38743e-08	1.01999e-06	FDR<0.05	NA	NA	NA										1270.61	-2.31934	0.335683	-6.90932	4.86975e-12	1.39851e-10	FDR<0.05	fam53b	406586	family with sequence similarity 53, member B														ENSDARG00000063412	76.7336	2.73917	0.59462	4.60659	4.0932e-06	0.000114696
ENSDARG00000006901	4193.52	2.00922	0.364139	5.51773	3.43399e-08	1.03265e-06	FDR<0.05	si:ch1073-459j12.1	567630	si:ch1073-459j12.1										2092.81	1.59592	0.231095	6.90592	4.98785e-12	1.43053e-10	FDR<0.05	alcama	30194	activated leukocyte cell adhesion molecule a														ENSDARG00000074419	11.1434	6.06435	1.3191	4.59734	4.27921e-06	0.000119656
ENSDARG00000042759	51.1853	-1.84099	0.333856	-5.51433	3.50114e-08	1.05145e-06	FDR<0.05	cnstb	566273	consortin, connexin sorting protein b										53.2518	6.45821	0.935284	6.90509	5.01728e-12	1.43707e-10	FDR<0.05	sult4a1	678517	sulfotransferase family 4A, member 1														ENSDARG00000026820	10.7733	4.56854	0.993759	4.59723	4.28151e-06	0.000119656
ENSDARG00000061214	603.916	-2.10631	0.382025	-5.51355	3.51659e-08	1.0547e-06	FDR<0.05	lpin2	558422	lipin 2										172.402	1.97336	0.285944	6.90123	5.15555e-12	1.47401e-10	FDR<0.05	ttbk2b	569881	tau tubulin kinase 2b														ENSDARG00000098751	22.5131	3.69472	0.804135	4.59466	4.33459e-06	0.00012098
ENSDARG00000018958	250.759	2.62488	0.47624	5.51167	3.55436e-08	1.06462e-06	FDR<0.05	nrarpb	353225	NOTCH regulated ankyrin repeat protein b										739.679	-2.56236	0.371301	-6.90102	5.16299e-12	1.47401e-10	FDR<0.05	nuak2	560275	NUAK family, SNF1-like kinase, 2														ENSDARG00000035899	30.6175	3.24504	0.706881	4.59065	4.41869e-06	0.000123165
ENSDARG00000043180	672.591	1.89154	0.343252	5.51064	3.57535e-08	1.0695e-06	FDR<0.05	gpd1b	325181	glycerol-3-phosphate dehydrogenase 1b										259.303	2.05001	0.297063	6.90092	5.16659e-12	1.47401e-10	FDR<0.05	si:ch211-194c3.5	556058	si:ch211-194c3.5														ENSDARG00000036998	50.3234	2.78733	0.607801	4.58593	4.51972e-06	0.000125816
ENSDARG00000027154	457.155	-2.11484	0.383813	-5.51007	3.58688e-08	1.0714e-06	FDR<0.05	tpd52l2a	335107	tumor protein D52-like 2a										55.6506	5.41798	0.785266	6.89955	5.21688e-12	1.4864e-10	FDR<0.05	phactr3a	556928	phosphatase and actin regulator 3a														ENSDARG00000071860	129.25	2.4009	0.524073	4.58124	4.6222e-06	0.0001285
ENSDARG00000024116	568.091	-2.89513	0.525445	-5.50986	3.59111e-08	1.0714e-06	FDR<0.05	vamp8	327007	vesicle-associated membrane protein 8 (endobrevin)										380.052	-1.48015	0.214654	-6.89549	5.36811e-12	1.52749e-10	FDR<0.05	nfkbie	790944	nuclear factor of kappa light polypeptide gene enhancer in B-cells inhibitor, epsilon														ENSDARG00000011088	171.332	1.27699	0.278765	4.58088	4.63028e-06	0.000128556
ENSDARG00000074560	79.7291	2.42265	0.439725	5.50948	3.59903e-08	1.07236e-06	FDR<0.05	si:ch211-269c21.2	795008	si:ch211-269c21.2										64.3799	4.12784	0.598667	6.89504	5.38493e-12	1.52908e-10	FDR<0.05	omd	557913	osteomodulin														ENSDARG00000106286	15.443	3.76728	0.822447	4.58058	4.63683e-06	0.000128569
ENSDARG00000093628	258.741	-4.3312	0.786306	-5.50829	3.62337e-08	1.0782e-06	FDR<0.05	s100a11	100307070	S100 calcium binding protein A11										59.2325	4.11505	0.596819	6.89497	5.38779e-12	1.52908e-10	FDR<0.05	kif3c	100333558	kinesin family member 3C														ENSDARG00000033140	142.973	1.55265	0.339072	4.57911	4.66948e-06	0.000129305
ENSDARG00000055226	135.276	-3.22987	0.586411	-5.50786	3.63222e-08	1.07942e-06	FDR<0.05	slc7a7	641560	solute carrier family 7 (amino acid transporter light chain, y+L system), member 7										155.694	4.32925	0.627945	6.89431	5.41255e-12	1.5341e-10	FDR<0.05	ldlrad2	100537878	low density lipoprotein receptor class A domain containing 2														ENSDARG00000105389	9.71624	5.85781	1.28012	4.576	4.73947e-06	0.000131072
ENSDARG00000061591	247.58	-2.11787	0.384649	-5.50599	3.67102e-08	1.08953e-06	FDR<0.05	abcb10	100003744	ATP-binding cassette, sub-family B (MDR/TAP), member 10										177.65	2.21431	0.321254	6.89271	5.47411e-12	1.54952e-10	FDR<0.05	zgc:175066	100002393	zgc:175066														ENSDARG00000075597	51.3912	3.30998	0.723588	4.57441	4.77569e-06	0.000131901
ENSDARG00000054447	613.144	-6.1227	1.11233	-5.50438	3.70475e-08	1.09811e-06	FDR<0.05	slc29a1b	100331439	solute carrier family 29 (equilibrative nucleoside transporter), member 1b										33.5638	-3.31053	0.480337	-6.8921	5.49764e-12	1.55416e-10	FDR<0.05	si:ch211-150i13.1	570918	si:ch211-150i13.1														ENSDARG00000069560	17.974	3.56046	0.778489	4.57355	4.79528e-06	0.00013227
ENSDARG00000059406	398.937	-1.31615	0.239285	-5.50036	3.79014e-08	1.12196e-06	FDR<0.05	raf1b	557109	Raf-1 proto-oncogene, serine/threonine kinase b										741.778	-3.32726	0.4828	-6.8916	5.51701e-12	1.5576e-10	FDR<0.05	casp3b	566604	caspase 3, apoptosis-related cysteine peptidase b														ENSDARG00000102326	17.4007	3.19765	0.699465	4.57157	4.84087e-06	0.000133354
ENSDARG00000059832	115.647	4.4712	0.813033	5.49941	3.8107e-08	1.12658e-06	FDR<0.05	adgrb3	566117	adhesion G protein-coupled receptor B3										60.7322	4.54923	0.660368	6.88893	5.62144e-12	1.58503e-10	FDR<0.05	plekho1a	563283	pleckstrin homology domain containing, family O member 1a														ENSDARG00000077018	128.321	1.88818	0.413078	4.57101	4.85382e-06	0.000133537
ENSDARG00000076853	17.6011	-4.91119	0.893688	-5.49543	3.89767e-08	1.1508e-06	FDR<0.05	areg	101884611	amphiregulin										298.506	2.76509	0.401413	6.88839	5.64268e-12	1.58895e-10	FDR<0.05	dachd	791191	dachshund d														ENSDARG00000037916	16.0168	3.52721	0.772828	4.56403	5.018e-06	0.000137644
ENSDARG00000100383	32.4657	-3.34825	0.609543	-5.49305	3.95059e-08	1.16491e-06	FDR<0.05	il10ra	777651	interleukin 10 receptor, alpha										406.665	1.78396	0.259003	6.88778	5.66715e-12	1.59378e-10	FDR<0.05	fgd1	560305	FYVE, RhoGEF and PH domain containing 1														ENSDARG00000074363	39.5633	2.48556	0.544614	4.5639	5.02129e-06	0.000137644
ENSDARG00000106529	77.8598	2.26598	0.412864	5.48843	4.05522e-08	1.19422e-06	FDR<0.05	NA	NA	NA										58.5072	6.01897	0.874723	6.881	5.94338e-12	1.6693e-10	FDR<0.05	trpc1	570841	transient receptor potential cation channel, subfamily C, member 1														ENSDARG00000100847	87.9181	2.71247	0.594339	4.56384	5.0226e-06	0.000137644
ENSDARG00000099918	264.269	-2.17927	0.397297	-5.48524	4.12912e-08	1.21441e-06	FDR<0.05	arl4aa	393834	ADP-ribosylation factor-like 4aa										541.266	-4.73135	0.687643	-6.88052	5.96331e-12	1.67187e-10	FDR<0.05	ftr86	767638	finTRIM family, member 86														ENSDARG00000070694	12.783	3.74602	0.820909	4.56326	5.03654e-06	0.000137848
ENSDARG00000077103	20.2103	-2.79634	0.509934	-5.48372	4.1648e-08	1.22332e-06	FDR<0.05	NA	NA	NA										398.082	-2.72661	0.396286	-6.88041	5.96795e-12	1.67187e-10	FDR<0.05	pmaip1	751765	phorbol-12-myristate-13-acetate-induced protein 1														ENSDARG00000056806	4.65908	6.5576	1.43744	4.56198	5.06726e-06	0.000138509
ENSDARG00000089957	81.1814	3.15265	0.575012	5.48276	4.18739e-08	1.22837e-06	FDR<0.05	lgi2a	654827	leucine-rich repeat LGI family, member 2a										166.066	-2.95337	0.429438	-6.87729	6.10018e-12	1.70671e-10	FDR<0.05	lnx2b	564464	ligand of numb-protein X 2b														ENSDARG00000059960	143.102	2.06274	0.452408	4.55946	5.12844e-06	0.000140001
ENSDARG00000019973	213.29	-1.47279	0.268687	-5.48142	4.21936e-08	1.23467e-06	FDR<0.05	stk38a	406765	serine/threonine kinase 38a										87.1311	-2.19343	0.31895	-6.87704	6.1108e-12	1.70749e-10	FDR<0.05	galca	449649	galactosylceramidase a														ENSDARG00000070047	187.238	1.51686	0.332765	4.55836	5.15547e-06	0.000140249
ENSDARG00000029263	582.423	1.57054	0.286522	5.4814	4.2197e-08	1.23467e-06	FDR<0.05	hoxb3a	30339	homeobox B3a										147.464	5.00909	0.728665	6.87434	6.22795e-12	1.73798e-10	FDR<0.05	mb21d2	564222	Mab-21 domain containing 2														ENSDARG00000106248	39.3632	4.31434	0.946472	4.55833	5.15609e-06	0.000140249
ENSDARG00000076010	507.752	1.75281	0.319968	5.47808	4.29955e-08	1.25642e-06	FDR<0.05	twist1b	550518	twist family bHLH transcription factor 1b										55.1924	7.50389	1.09168	6.87369	6.25628e-12	1.74365e-10	FDR<0.05	sez6b	100536906	seizure related 6 homolog b														ENSDARG00000031737	192.265	1.77462	0.389317	4.55828	5.15739e-06	0.000140249
ENSDARG00000076299	237.372	1.63617	0.298774	5.47629	4.34346e-08	1.26762e-06	FDR<0.05	emilin3	101882042	elastin microfibril interfacer 3										118.501	8.93033	1.2994	6.87265	6.3019e-12	1.75411e-10	FDR<0.05	scg2b	777641	secretogranin II (chromogranin C), b														ENSDARG00000002587	1320	1.85341	0.407015	4.55368	5.27168e-06	0.000143173
ENSDARG00000026712	1518.29	-1.47292	0.26902	-5.47512	4.37226e-08	1.27439e-06	FDR<0.05	rab5c	386807	RAB5C, member RAS oncogene family										56.7215	4.25628	0.619355	6.87212	6.32551e-12	1.75755e-10	FDR<0.05	zgc:110372	550472	zgc:110372														ENSDARG00000040633	22.4393	2.73379	0.600455	4.55287	5.29189e-06	0.000143538
ENSDARG00000103259	41.6076	2.84113	0.519037	5.47385	4.40364e-08	1.2819e-06	FDR<0.05	opn4xb	563080	opsin 4xb										173.792	-4.5327	0.659589	-6.87201	6.33044e-12	1.75755e-10	FDR<0.05	hsd11b1la	393293	hydroxysteroid (11-beta) dehydrogenase 1-like a														ENSDARG00000058108	30.7595	2.35347	0.516959	4.55253	5.30044e-06	0.000143586
ENSDARG00000061977	149.429	1.74023	0.317977	5.47282	4.42937e-08	1.28718e-06	FDR<0.05	ppfibp2a	100317962	PTPRF interacting protein, binding protein 2a (liprin beta 2)										1126.23	-4.24481	0.617745	-6.87147	6.35436e-12	1.76193e-10	FDR<0.05	si:ch211-98n17.5	560439	si:ch211-98n17.5														ENSDARG00000090883	7.41011	6.38822	1.40352	4.55156	5.32503e-06	0.000144068
ENSDARG00000009390	194.622	-1.72933	0.316	-5.47256	4.43585e-08	1.28718e-06	FDR<0.05	npl	100148292	N-acetylneuraminate pyruvate lyase (dihydrodipicolinate synthase)										72.7966	4.17713	0.608175	6.8683	6.49729e-12	1.79927e-10	FDR<0.05	layna	564995	layilin a														ENSDARG00000020718	70.3316	2.11132	0.464362	4.54671	5.44912e-06	0.000147237
ENSDARG00000099509	48.0118	-3.64298	0.665696	-5.47244	4.43874e-08	1.28718e-06	FDR<0.05	btr23	100334710	bloodthirsty-related gene family, member 23										242.833	-2.8659	0.417309	-6.86757	6.53042e-12	1.80614e-10	FDR<0.05	fam210b	619270	family with sequence similarity 210, member B														ENSDARG00000027497	18.5532	4.35474	0.957976	4.54577	5.47345e-06	0.000147707
ENSDARG00000086665	123.375	3.56325	0.651198	5.47184	4.45384e-08	1.28991e-06	FDR<0.05	si:dkey-175g6.2	793455	si:dkey-175g6.2										45.3996	-4.46299	0.650008	-6.86606	6.59996e-12	1.82305e-10	FDR<0.05	si:dkey-195m11.11	794066	si:dkey-195m11.11														ENSDARG00000077652	31.0695	2.91332	0.641285	4.54294	5.54763e-06	0.000149518
ENSDARG00000009868	413.662	-2.08534	0.381315	-5.4688	4.53096e-08	1.31058e-06	FDR<0.05	dcaf11	567578	ddb1 and cul4 associated factor 11										580.477	4.12635	0.601006	6.86573	6.61538e-12	1.82499e-10	FDR<0.05	myt1a	557002	myelin transcription factor 1a														ENSDARG00000029368	228.107	2.0914	0.460463	4.54196	5.57345e-06	0.000150023
ENSDARG00000036106	14.166	-4.2828	0.783439	-5.46667	4.58575e-08	1.32475e-06	FDR<0.05	rgs18	768164	regulator of G protein signaling 18										767.754	1.66631	0.242715	6.86531	6.63459e-12	1.82796e-10	FDR<0.05	mex3b	569582	mex-3 RNA binding family member B														ENSDARG00000053205	19.9387	3.63908	0.80135	4.54118	5.59398e-06	0.000150384
ENSDARG00000041724	62.5763	-3.65348	0.668373	-5.46622	4.59724e-08	1.32638e-06	FDR<0.05	glipr2	325699	GLI pathogenesis-related 2										1167.99	3.16298	0.460767	6.8646	6.66781e-12	1.83479e-10	FDR<0.05	ncam1a	30447	neural cell adhesion molecule 1a														ENSDARG00000039436	94.2083	2.21508	0.487853	4.54047	5.61301e-06	0.000150705
ENSDARG00000010008	944.744	2.80001	0.512386	5.46466	4.63807e-08	1.33647e-06	FDR<0.05	vim	140599	vimentin										52.7611	-4.63801	0.675686	-6.86415	6.68881e-12	1.83824e-10	FDR<0.05	pglyrp5	553387	peptidoglycan recognition protein 5														ENSDARG00000062887	15.7207	4.27329	0.941401	4.53929	5.64449e-06	0.000151358
ENSDARG00000038011	23.1727	-3.15562	0.577947	-5.46005	4.76008e-08	1.36989e-06	FDR<0.05	cyth4a	566849	cytohesin 4a										604.03	-1.48744	0.216733	-6.86302	6.74179e-12	1.85046e-10	FDR<0.05	mob1a	100005014	MOB kinase activator 1A														ENSDARG00000056347	89.3924	2.35397	0.518732	4.53794	5.68077e-06	0.000152138
ENSDARG00000077982	1028.2	-2.64778	0.485086	-5.45837	4.80534e-08	1.38012e-06	FDR<0.05	elf3	560869	E74-like factor 3 (ets domain transcription factor, epithelial-specific )										28.2471	-4.20173	0.612269	-6.86256	6.76385e-12	1.85417e-10	FDR<0.05	pik3r5	323588	phosphoinositide-3-kinase, regulatory subunit 5														ENSDARG00000079872	15.9876	2.84394	0.626837	4.53696	5.70703e-06	0.000152373
ENSDARG00000104665	511.157	2.47297	0.453069	5.45828	4.80776e-08	1.38012e-06	FDR<0.05	kirrel3l	557315	kirre like nephrin family adhesion molecule 3, like										239.892	-5.05479	0.736597	-6.86235	6.77348e-12	1.85446e-10	FDR<0.05	ctss2.1	554157	cathepsin S, ortholog2, tandem duplicate 1														ENSDARG00000034117	915.73	1.44239	0.317919	4.53696	5.70714e-06	0.000152373
ENSDARG00000055349	349.391	1.29289	0.236923	5.457	4.84236e-08	1.38831e-06	FDR<0.05	pknox2	386959	pbx/knotted 1 homeobox 2										576.911	1.3822	0.201511	6.85919	6.92523e-12	1.89362e-10	FDR<0.05	picalmb	445286	phosphatidylinositol binding clathrin assembly protein b														ENSDARG00000092987	18.1868	2.97584	0.655932	4.53681	5.71111e-06	0.000152373
ENSDARG00000006385	314.51	-1.5113	0.276983	-5.45629	4.86176e-08	1.39212e-06	FDR<0.05	triobpb	790927	TRIO and F-actin binding protein b										1775.17	2.70958	0.395096	6.85804	6.98139e-12	1.90496e-10	FDR<0.05	meis2a	170454	Meis homeobox 2a														ENSDARG00000020982	18.6018	2.94621	0.649684	4.53484	5.76469e-06	0.000153609
ENSDARG00000098395	36.53	5.19242	0.951893	5.45483	4.90195e-08	1.40186e-06	FDR<0.05	NA	NA	NA										223.672	-4.71643	0.687729	-6.85798	6.98424e-12	1.90496e-10	FDR<0.05	si:ch73-52f15.5	100150557	si:ch73-52f15.5														ENSDARG00000063158	7.48237	6.43404	1.42039	4.52976	5.90519e-06	0.000157155
ENSDARG00000037244	41.6773	-2.11554	0.387854	-5.45446	4.91208e-08	1.40299e-06	FDR<0.05	gpr137	436964	G protein-coupled receptor 137										84.2805	4.21142	0.614167	6.85712	7.02609e-12	1.91397e-10	FDR<0.05	nsmfb	569891	NMDA receptor synaptonuclear signaling and neuronal migration factor b														ENSDARG00000073914	17.7571	4.77689	1.05489	4.52834	5.94488e-06	0.000158013
ENSDARG00000035326	806.298	-2.03943	0.373995	-5.45309	4.95009e-08	1.41208e-06	FDR<0.05	nccrp1	30078	non-specific cytotoxic cell receptor protein 1										455.779	1.80108	0.262783	6.85387	7.18793e-12	1.9556e-10	FDR<0.05	znf281b	503523	zinc finger protein 281b														ENSDARG00000075539	10.0404	6.8586	1.51499	4.52715	5.97852e-06	0.000158708
ENSDARG00000088073	263.18	1.42779	0.262012	5.44931	5.05644e-08	1.43964e-06	FDR<0.05	fam110b	573995	family with sequence similarity 110, member B										106.962	-2.87317	0.419485	-6.84927	7.42284e-12	2.01699e-10	FDR<0.05	im:7151449	492708	im:7151449														ENSDARG00000060303	7.62391	7.34075	1.62203	4.52565	6.021e-06	0.000159636
ENSDARG00000044550	897.931	-6.17903	1.13393	-5.44921	5.05937e-08	1.43964e-06	FDR<0.05	hif1al2	497283	hypoxia-inducible factor 1, alpha subunit, like 2										24.3121	-5.06227	0.739197	-6.84834	7.47104e-12	2.02755e-10	FDR<0.05	NA	NA	NA														ENSDARG00000035169	72.7966	2.52394	0.558097	4.5224	6.11429e-06	0.000161906
ENSDARG00000045064	540.977	1.37314	0.252036	5.4482	5.08823e-08	1.44605e-06	FDR<0.05	ablim1b	541550	actin binding LIM protein 1b										50.3234	4.8109	0.702653	6.84676	7.55402e-12	2.04751e-10	FDR<0.05	arf3b	368822	ADP-ribosylation factor 3b														ENSDARG00000077817	110.405	3.22506	0.713225	4.52181	6.13141e-06	0.000162157
ENSDARG00000105481	10.1045	-4.84096	0.888793	-5.44667	5.13213e-08	1.45671e-06	FDR<0.05	si:ch211-243a20.4	103909146	si:ch211-243a20.4										226.113	-1.70768	0.249459	-6.84556	7.61799e-12	2.06133e-10	FDR<0.05	tmem120a	100005623	transmembrane protein 120A														ENSDARG00000059781	12.671	5.57809	1.2337	4.52143	6.14246e-06	0.000162247
ENSDARG00000067566	43.7026	-2.50798	0.46062	-5.4448	5.18638e-08	1.47027e-06	FDR<0.05	sftpbb	100001978	surfactant protein Bb										2672.42	-2.27556	0.33242	-6.84544	7.62399e-12	2.06133e-10	FDR<0.05	ubb	550134	ubiquitin B														ENSDARG00000103651	57.5276	2.73902	0.606139	4.51879	6.21936e-06	0.000164073
ENSDARG00000103456	35.4799	-3.49305	0.641585	-5.44441	5.19771e-08	1.47165e-06	FDR<0.05	cyp2aa11	553537	cytochrome P450, family 2, subfamily AA, polypeptide 11										240.864	-4.54035	0.663486	-6.84318	7.74532e-12	2.08957e-10	FDR<0.05	si:dkey-33i11.4	569335	si:dkey-33i11.4														ENSDARG00000076174	59.7955	4.49489	0.994969	4.51762	6.25393e-06	0.00016478
ENSDARG00000061365	27.1425	-2.66604	0.489721	-5.44399	5.20989e-08	1.47327e-06	FDR<0.05	hepacam2	558612	HEPACAM family member 2										926.064	4.18469	0.611526	6.84302	7.75383e-12	2.08957e-10	FDR<0.05	pou3f1	30398	POU class 3 homeobox 1														ENSDARG00000013647	7.89358	6.02938	1.33473	4.51729	6.26353e-06	0.000164828
ENSDARG00000100582	4941.57	-3.76986	0.692588	-5.44315	5.23478e-08	1.47847e-06	FDR<0.05	si:ch211-195b11.3	100334344	si:ch211-195b11.3										33.6834	4.80916	0.702789	6.84296	7.75733e-12	2.08957e-10	FDR<0.05	si:dkey-54n8.4	101886296	si:dkey-54n8.4														ENSDARG00000062631	11.1606	3.63998	0.806117	4.51545	6.31836e-06	0.000166065
ENSDARG00000079323	1070.2	2.03192	0.373374	5.44205	5.26698e-08	1.48486e-06	FDR<0.05	rgmb	414273	repulsive guidance molecule family member b										368.048	-1.9723	0.288274	-6.84176	7.82251e-12	2.10452e-10	FDR<0.05	ccdc28a	326808	coiled-coil domain containing 28A														ENSDARG00000058004	114.302	-1.47394	0.326648	-4.5123	6.41274e-06	0.000168185
ENSDARG00000061713	281.417	-2.18603	0.401716	-5.44174	5.27633e-08	1.48486e-06	FDR<0.05	tpd52	559992	tumor protein D52										26.4033	-4.52608	0.661556	-6.84157	7.83316e-12	2.10477e-10	FDR<0.05	si:ch73-90p23.1	100004095	si:ch73-90p23.1														ENSDARG00000079805	8.18542	6.44775	1.42895	4.51223	6.4149e-06	0.000168185
ENSDARG00000045067	47.6638	-2.61531	0.480623	-5.44151	5.28312e-08	1.48486e-06	FDR<0.05	kcnk1a	793480	potassium channel, subfamily K, member 1a										64.4979	3.9537	0.578121	6.83888	7.98144e-12	2.14197e-10	FDR<0.05	si:ch211-278a6.1	565863	si:ch211-278a6.1														ENSDARG00000099298	340.744	-1.12315	0.249258	-4.50597	6.60698e-06	0.000173006
ENSDARG00000029305	165.59	-3.68592	0.677373	-5.4415	5.28349e-08	1.48486e-06	FDR<0.05	baiap2l1a	387261	BAI1-associated protein 2-like 1a										51.7168	4.7189	0.690168	6.83732	8.06875e-12	2.16272e-10	FDR<0.05	scn1bb	100005325	sodium channel, voltage-gated, type I, beta b														ENSDARG00000076351	38.5695	2.24932	0.499309	4.50486	6.64182e-06	0.000173704
ENSDARG00000078308	1259.48	1.31568	0.241881	5.43936	5.34725e-08	1.50092e-06	FDR<0.05	spry2	335098	sprouty RTK signaling antagonist 2										489.421	-5.43667	0.795329	-6.83575	8.15743e-12	2.1838e-10	FDR<0.05	tgm1l4	555962	transglutaminase 1 like 4														ENSDARG00000105562	675.253	-1.54305	0.342581	-4.50419	6.66278e-06	0.000174037
ENSDARG00000054340	14.4524	-4.77217	0.877514	-5.43828	5.37961e-08	1.5074e-06	FDR<0.05	sla1	571922	Src-like-adaptor 1										846.612	2.91933	0.427223	6.83326	8.30047e-12	2.21935e-10	FDR<0.05	fam46bb	568893	family with sequence similarity 46, member Bb														ENSDARG00000107842	11.5283	4.22218	0.937659	4.50289	6.70348e-06	0.000174885
ENSDARG00000044642	55.0745	-1.80231	0.331423	-5.43811	5.38492e-08	1.5074e-06	FDR<0.05	sc5d	447891	sterol-C5-desaturase										65.8945	5.44711	0.797264	6.83226	8.35894e-12	2.22957e-10	FDR<0.05	si:ch211-30b16.2	566679	si:ch211-30b16.2														ENSDARG00000067727	126.081	1.52791	0.339486	4.50065	6.77447e-06	0.00017652
ENSDARG00000017947	45.3358	-3.17055	0.583043	-5.43793	5.39021e-08	1.5074e-06	FDR<0.05	ptk6a	555232	PTK6 protein tyrosine kinase 6a										88.0334	1.75089	0.256268	6.83225	8.35923e-12	2.22957e-10	FDR<0.05	wu:fj77h11	100536950	wu:fj77h11														ENSDARG00000103679	127.943	-1.53197	0.340604	-4.49779	6.86634e-06	0.000178694
ENSDARG00000042751	1248.19	-1.52565	0.280576	-5.43757	5.40113e-08	1.5086e-06	FDR<0.05	riok3	445220	RIO kinase 3 (yeast)										119.859	-3.38862	0.495988	-6.83207	8.36978e-12	2.22965e-10	FDR<0.05	mfsd6b	447825	major facilitator superfamily domain containing 6b														ENSDARG00000014675	14.4247	5.6409	1.25442	4.49683	6.89732e-06	0.000179239
ENSDARG00000095825	9.30513	-7.81434	1.43793	-5.43443	5.49709e-08	1.53353e-06	FDR<0.05	ftr92	101886570	finTRIM family, member 92										219.819	2.75582	0.403388	6.83169	8.39223e-12	2.23289e-10	FDR<0.05	arhgap21a	101883923	Rho GTPase activating protein 21a														ENSDARG00000056920	48.9469	-2.08509	0.463702	-4.49662	6.90421e-06	0.000179239
ENSDARG00000070434	362.661	-2.86695	0.527661	-5.43332	5.53149e-08	1.54124e-06	FDR<0.05	rhov	100005849	ras homolog family member V										11877.9	-7.5972	1.11252	-6.82883	8.56124e-12	2.27507e-10	FDR<0.05	slc4a1a	84703	solute carrier family 4 (anion exchanger), member 1a (Diego blood group)														ENSDARG00000070391	268.064	-1.1351	0.25256	-4.49437	6.97756e-06	0.000180921
ENSDARG00000039490	933.678	-2.46077	0.453163	-5.43021	5.62885e-08	1.56644e-06	FDR<0.05	pitpnaa	393909	phosphatidylinositol transfer protein, alpha a										337.12	2.50494	0.366908	6.82715	8.66211e-12	2.29906e-10	FDR<0.05	NA	NA	NA														ENSDARG00000017338	1241.82	1.81222	0.403282	4.49368	7.00018e-06	0.000181286
ENSDARG00000007891	1588.01	2.39057	0.440314	5.42925	5.65925e-08	1.57298e-06	FDR<0.05	meox1	436723	mesenchyme homeobox 1										101.401	4.67659	0.685053	6.82661	8.69464e-12	2.30487e-10	FDR<0.05	jagn1a	449830	jagunal homolog 1a														ENSDARG00000077609	9.15101	6.69472	1.49112	4.48972	7.1318e-06	0.000184469
ENSDARG00000036462	260.509	-2.31944	0.427295	-5.42821	5.69224e-08	1.58022e-06	FDR<0.05	NA	NA	NA										72.1182	4.06504	0.596226	6.81795	9.23485e-12	2.44509e-10	FDR<0.05	slc2a3a	436916	solute carrier family 2 (facilitated glucose transporter), member 3a														ENSDARG00000045760	20.8054	3.97431	0.885844	4.48646	7.24154e-06	0.000187079
ENSDARG00000052846	1659.88	2.73514	0.503939	5.42752	5.71439e-08	1.58444e-06	FDR<0.05	fsta	100004116	follistatin a										66.1451	4.48639	0.658045	6.81776	9.24736e-12	2.44543e-10	FDR<0.05	fam69b	567731	family with sequence similarity 69, member B														ENSDARG00000076027	89.0595	3.15421	0.703185	4.4856	7.27095e-06	0.00018761
ENSDARG00000075622	1351.36	-3.71176	0.683921	-5.42718	5.72517e-08	1.5855e-06	FDR<0.05	zgc:174938	100126020	zgc:174938										290.132	5.96861	0.875875	6.81445	9.46244e-12	2.49926e-10	FDR<0.05	cax1	560283	cation/H exchanger protein 1														ENSDARG00000063307	30.3534	2.56965	0.572963	4.48484	7.29678e-06	0.000188047
ENSDARG00000092155	56.0159	-3.03941	0.560711	-5.42064	5.93851e-08	1.64258e-06	FDR<0.05	apoc2	568972	apolipoprotein C-II										463.877	3.37999	0.496404	6.80894	9.83217e-12	2.59376e-10	FDR<0.05	lratb.1	553501	lecithin retinol acyltransferase b, tandem duplicate 1														ENSDARG00000078839	4.64962	6.67156	1.48774	4.48437	7.31308e-06	0.000188239
ENSDARG00000040528	217.446	-3.16605	0.58429	-5.41862	6.0061e-08	1.65816e-06	FDR<0.05	lgals3bpb	405809	lectin, galactoside-binding, soluble, 3 binding protein b										490.297	-4.73239	0.695095	-6.80826	9.87875e-12	2.60063e-10	FDR<0.05	apodb	567972	apolipoprotein Db														ENSDARG00000069440	298.506	1.77173	0.395237	4.48269	7.37062e-06	0.000189466
ENSDARG00000052537	147.962	-1.95817	0.361385	-5.41852	6.00941e-08	1.65816e-06	FDR<0.05	cptp	791641	ceramide-1-phosphate transfer protein										94.8408	-2.00477	0.294468	-6.80811	9.8889e-12	2.60063e-10	FDR<0.05	hsd17b14	445127	hydroxysteroid (17-beta) dehydrogenase 14														ENSDARG00000055585	27.4418	3.36891	0.751575	4.48246	7.37867e-06	0.000189466
ENSDARG00000106669	576.754	1.35568	0.250249	5.41733	6.04972e-08	1.66726e-06	FDR<0.05	NA	NA	NA										198.963	-3.70558	0.544296	-6.80803	9.89417e-12	2.60063e-10	FDR<0.05	vsig10	100005564	V-set and immunoglobulin domain containing 10														ENSDARG00000078902	45.3736	3.04766	0.680126	4.48103	7.42852e-06	0.000190515
ENSDARG00000063354	331.271	-2.49098	0.45994	-5.41588	6.09874e-08	1.67874e-06	FDR<0.05	abtb1	100536189	ankyrin repeat and BTB (POZ) domain containing 1										39.4115	-8.69848	1.27777	-6.80754	9.92812e-12	2.6064e-10	FDR<0.05	si:ch211-214p16.1	368901	si:ch211-214p16.1														ENSDARG00000010957	49.0935	3.8332	0.855582	4.48022	7.45656e-06	0.000191003
ENSDARG00000012881	11877.9	-6.02043	1.11174	-5.41534	6.11721e-08	1.68179e-06	FDR<0.05	slc4a1a	84703	solute carrier family 4 (anion exchanger), member 1a (Diego blood group)										225.917	3.94729	0.579865	6.80725	9.94789e-12	2.60844e-10	FDR<0.05	scrt2	325372	scratch family zinc finger 2														ENSDARG00000074644	23.3219	3.04166	0.679018	4.47949	7.48221e-06	0.000191429
ENSDARG00000023542	132.357	2.99542	0.553203	5.41469	6.13942e-08	1.68586e-06	FDR<0.05	cdh7a	567704	cadherin 7a										613.144	-7.67704	1.12805	-6.80556	1.00656e-11	2.63613e-10	FDR<0.05	slc29a1b	100331439	solute carrier family 29 (equilibrative nucleoside transporter), member 1b														ENSDARG00000104826	48.4461	3.04878	0.681006	4.47687	7.57439e-06	0.000193369
ENSDARG00000078249	39.9926	-4.19467	0.774793	-5.41392	6.16605e-08	1.69113e-06	FDR<0.05	unc13d	564076	unc-13 homolog D (C. elegans)										189.293	-2.98184	0.43834	-6.80257	1.02767e-11	2.68817e-10	FDR<0.05	aldh3b1	282559	aldehyde dehydrogenase 3 family, member B1														ENSDARG00000025108	32.342	3.01064	0.672494	4.47682	7.57631e-06	0.000193369
ENSDARG00000103795	219.458	1.45364	0.268595	5.41199	6.23277e-08	1.70737e-06	FDR<0.05	zgc:113348	503599	zgc:113348										347.052	-4.34253	0.63849	-6.80125	1.03713e-11	2.70963e-10	FDR<0.05	zgc:153284	751696	zgc:153284														ENSDARG00000021846	12.2067	3.3344	0.745054	4.47539	7.62727e-06	0.000194436
ENSDARG00000019335	286.325	2.55436	0.472002	5.41177	6.2404e-08	1.70741e-06	FDR<0.05	hes6	373116	hes family bHLH transcription factor 6										699.048	1.79595	0.264083	6.80071	1.04104e-11	2.71658e-10	FDR<0.05	tle2	565013	transducin-like enhancer of split 2 (E(sp1) homolog, Drosophila)														ENSDARG00000027957	21.1559	3.40373	0.760657	4.47472	7.6511e-06	0.000194809
ENSDARG00000087196	863.511	1.54029	0.284679	5.41063	6.28029e-08	1.71626e-06	FDR<0.05	fibinb	550571	fin bud initiation factor b										444.565	-1.99183	0.292897	-6.80044	1.04303e-11	2.71852e-10	FDR<0.05	ak3	406404	adenylate kinase 3														ENSDARG00000039203	55.0664	1.86397	0.416765	4.47247	7.73215e-06	0.000196636
ENSDARG00000004297	1495.08	1.06948	0.197797	5.40694	6.41091e-08	1.74893e-06	FDR<0.05	irf2bpl	324723	interferon regulatory factor 2 binding protein-like										1236.08	-5.01722	0.738003	-6.79837	1.05808e-11	2.75444e-10	FDR<0.05	zgc:112964	503764	zgc:112964														ENSDARG00000077176	136.327	-1.01342	0.226645	-4.47139	7.77135e-06	0.000197396
ENSDARG00000040985	2518.04	1.9833	0.366814	5.40682	6.4152e-08	1.74893e-06	FDR<0.05	itgbl1	554050	integrin, beta-like 1										755.047	2.21028	0.325169	6.79733	1.06577e-11	2.77113e-10	FDR<0.05	zgc:110158	553590	zgc:110158														ENSDARG00000094526	32.7978	3.89721	0.87176	4.47051	7.8035e-06	0.000197754
ENSDARG00000106068	95.4811	-3.07247	0.568439	-5.40509	6.47755e-08	1.76382e-06	FDR<0.05	NA	NA	NA										56.6668	4.06227	0.597769	6.79572	1.07772e-11	2.79674e-10	FDR<0.05	si:ch73-335m24.5	561209	si:ch73-335m24.5														ENSDARG00000011042	16.8458	2.91198	0.651379	4.47049	7.80412e-06	0.000197754
ENSDARG00000063244	639.5	1.10052	0.203661	5.40371	6.52754e-08	1.7753e-06	FDR<0.05	lix1l	572161	limb and CNS expressed 1 like										55.1638	6.79457	0.99984	6.79566	1.0782e-11	2.79674e-10	FDR<0.05	nptxra	101884706	neuronal pentraxin receptor a														ENSDARG00000059885	11.2043	3.62312	0.810573	4.46982	7.82837e-06	0.000198132
ENSDARG00000019861	88.5903	-3.28743	0.608492	-5.40258	6.56905e-08	1.78225e-06	FDR<0.05	fgl2a	565637	fibrinogen-like 2a										302.781	2.27931	0.335417	6.79545	1.07972e-11	2.79734e-10	FDR<0.05	cited1	793303	Cbp/p300-interacting transactivator, with Glu/Asp-rich carboxy-terminal domain, 1														ENSDARG00000025855	168.865	2.14328	0.479682	4.46812	7.89111e-06	0.000199481
ENSDARG00000099351	1266.46	-1.65156	0.305712	-5.40233	6.57825e-08	1.78225e-06	FDR<0.05	igfbp1a	317638	insulin-like growth factor binding protein 1a										79.5454	6.34307	0.933548	6.79458	1.08627e-11	2.81096e-10	FDR<0.05	trim46b	100034631	tripartite motif containing 46b														ENSDARG00000102730	102.142	2.96718	0.664131	4.46777	7.90411e-06	0.000199572
ENSDARG00000009782	94.256	-3.42182	0.633423	-5.40211	6.58615e-08	1.78225e-06	FDR<0.05	myh11a	554168	myosin, heavy chain 11a, smooth muscle										23.1727	-4.63789	0.682715	-6.7933	1.09595e-11	2.83263e-10	FDR<0.05	cyth4a	566849	cytohesin 4a														ENSDARG00000094660	8.44193	6.4204	1.43725	4.46715	7.92684e-06	0.000199907
ENSDARG00000070470	1220.32	2.0028	0.370747	5.40207	6.58752e-08	1.78225e-06	FDR<0.05	sh3rf1	556523	SH3 domain containing ring finger 1										49.7291	4.76648	0.701726	6.7925	1.10203e-11	2.84439e-10	FDR<0.05	fsd1	566722	fibronectin type III and SPRY domain containing 1														ENSDARG00000063436	43.0034	3.3211	0.74403	4.46367	8.0569e-06	0.000202946
ENSDARG00000038097	221.788	-1.76891	0.327457	-5.40195	6.59221e-08	1.78225e-06	FDR<0.05	pigq	321218	phosphatidylinositol glycan anchor biosynthesis, class Q										216.825	5.00526	0.736895	6.79236	1.10311e-11	2.84439e-10	FDR<0.05	mllt11	563531	MLLT11, transcription factor 7 cofactor														ENSDARG00000031618	37.0047	2.27382	0.510188	4.45683	8.31799e-06	0.000209106
ENSDARG00000096850	96.3353	1.80634	0.334483	5.4004	6.64926e-08	1.79554e-06	FDR<0.05	NA	NA	NA										243.142	-1.697	0.249867	-6.7916	1.10896e-11	2.85605e-10	FDR<0.05	diablob	570425	diablo, IAP-binding mitochondrial protein b														ENSDARG00000091509	16.1498	3.55922	0.798615	4.45675	8.32122e-06	0.000209106
ENSDARG00000052016	17.5825	-6.24802	1.15734	-5.3986	6.71638e-08	1.81151e-06	FDR<0.05	cabp2a	572226	calcium binding protein 2a										398.937	-1.63249	0.24043	-6.78991	1.12203e-11	2.88631e-10	FDR<0.05	raf1b	557109	Raf-1 proto-oncogene, serine/threonine kinase b														ENSDARG00000100674	113.653	1.68526	0.378166	4.4564	8.33464e-06	0.000209196
ENSDARG00000097123	19.5573	-3.66972	0.679804	-5.3982	6.73124e-08	1.81337e-06	FDR<0.05	NA	NA	NA										104.93	-3.3785	0.497632	-6.78915	1.12796e-11	2.89812e-10	FDR<0.05	gsdmea	101884911	gasdermin Ea														ENSDARG00000103071	86.2247	3.33252	0.74812	4.45453	8.40773e-06	0.00021078
ENSDARG00000088428	51.8308	-2.23699	0.414427	-5.39778	6.74722e-08	1.81553e-06	FDR<0.05	si:ch211-189a15.5	100149436	si:ch211-189a15.5										1585.37	1.69843	0.250238	6.78727	1.14278e-11	2.93273e-10	FDR<0.05	mxra8b	556385	matrix-remodelling associated 8b														ENSDARG00000103959	307.872	1.52666	0.342831	4.45309	8.46431e-06	0.000211948
ENSDARG00000012942	1044.3	1.3693	0.253869	5.39373	6.90102e-08	1.85472e-06	FDR<0.05	itgb5	563556	integrin, beta 5										48.4461	5.74003	0.845778	6.78669	1.14738e-11	2.94106e-10	FDR<0.05	pcdh1gc5	503571	protocadherin 1 gamma c 5														ENSDARG00000087452	136.686	1.60098	0.35964	4.45161	8.52302e-06	0.000212971
ENSDARG00000069823	33.7702	3.17787	0.589247	5.3931	6.92528e-08	1.85905e-06	FDR<0.05	proca1	100149324	protein interacting with cyclin A1										799.388	3.10812	0.458082	6.78506	1.1604e-11	2.97094e-10	FDR<0.05	tox	569666	thymocyte selection-associated high mobility group box														ENSDARG00000046107	176.744	2.00052	0.449398	4.45155	8.52526e-06	0.000212971
ENSDARG00000039563	926.5	1.4424	0.2675	5.39215	6.96207e-08	1.86672e-06	FDR<0.05	loxl3b	336266	lysyl oxidase-like 3b										99.5522	2.47709	0.365229	6.78228	1.18296e-11	3.02511e-10	FDR<0.05	sall2	568044	spalt-like transcription factor 2														ENSDARG00000016773	89.2635	-2.22236	0.499295	-4.451	8.54719e-06	0.000213267
ENSDARG00000074639	128.116	1.59217	0.295291	5.39187	6.9729e-08	1.86743e-06	FDR<0.05	col15a1a	792366	collagen, type XV, alpha 1a										57.3491	4.58566	0.676533	6.77818	1.21696e-11	3.1084e-10	FDR<0.05	lhfpl3	445050	LHFPL tetraspan subfamily member 3														ENSDARG00000032344	30.2825	3.30419	0.742481	4.4502	8.579e-06	0.000213809
ENSDARG00000045695	1061.37	1.47951	0.274408	5.39165	6.9815e-08	1.86753e-06	FDR<0.05	myca	30686	MYC proto-oncogene, bHLH transcription factor a										535.281	-3.2643	0.481755	-6.77585	1.23678e-11	3.15532e-10	FDR<0.05	hopx	386589	HOP homeobox														ENSDARG00000068286	24.6077	3.70141	0.832046	4.44857	8.64457e-06	0.00021519
ENSDARG00000020178	192.508	3.81382	0.70743	5.39109	7.00334e-08	1.87117e-06	FDR<0.05	nova1	555590	neuro-oncological ventral antigen 1										43.6491	6.51362	0.961388	6.77523	1.2421e-11	3.16517e-10	FDR<0.05	adgra1a	560847	adhesion G protein-coupled receptor A1a														ENSDARG00000074073	27.2571	4.38003	0.985184	4.4459	8.75244e-06	0.000217619
ENSDARG00000015854	159.826	7.43335	1.37944	5.38869	7.09736e-08	1.89407e-06	FDR<0.05	chata	100170938	choline O-acetyltransferase a										66.4655	4.81965	0.711398	6.7749	1.2449e-11	3.16859e-10	FDR<0.05	map7d2a	100005195	MAP7 domain containing 2a														ENSDARG00000101387	35.3251	3.0994	0.697314	4.44477	8.79868e-06	0.000218513
ENSDARG00000079738	102.733	3.77851	0.701414	5.38699	7.16471e-08	1.90901e-06	FDR<0.05	znf219	102997060	zinc finger protein 219										68.3285	8.25583	1.21885	6.77345	1.25746e-11	3.19213e-10	FDR<0.05	phyhip	100002455	phytanoyl-CoA 2-hydroxylase interacting protein														ENSDARG00000067841	61.7569	2.104	0.473502	4.44349	8.85128e-06	0.000219562
ENSDARG00000042484	699.048	1.42411	0.26437	5.38679	7.17272e-08	1.90901e-06	FDR<0.05	tle2	565013	transducin-like enhancer of split 2 (E(sp1) homolog, Drosophila)										189.478	-3.94194	0.581973	-6.7734	1.25795e-11	3.19213e-10	FDR<0.05	ampd3b	333997	adenosine monophosphate deaminase 3b														ENSDARG00000001807	98.8619	2.33727	0.526468	4.43953	9.01574e-06	0.000223201
ENSDARG00000088967	168.863	-3.56709	0.662229	-5.3865	7.1844e-08	1.90901e-06	FDR<0.05	wnk4b	557091	WNK lysine deficient protein kinase 4b										161.614	3.93889	0.58153	6.77332	1.25856e-11	3.19213e-10	FDR<0.05	si:dkeyp-9d4.3	100148061	si:dkeyp-9d4.3														ENSDARG00000009401	31005.6	1.77317	0.399412	4.43945	9.01906e-06	0.000223201
ENSDARG00000040076	1280.16	-3.61032	0.670262	-5.38644	7.18688e-08	1.90901e-06	FDR<0.05	pycard	57923	PYD and CARD domain containing										3350.3	2.24081	0.330962	6.7706	1.28251e-11	3.24907e-10	FDR<0.05	serpinf1	447800	serpin peptidase inhibitor, clade F (alpha-2 antiplasmin, pigment epithelium derived factor), member 1														ENSDARG00000017821	25.5844	-2.99325	0.674404	-4.43836	9.06463e-06	0.000224052
ENSDARG00000076557	85.4611	4.19475	0.779551	5.38099	7.40788e-08	1.96542e-06	FDR<0.05	bicc2	402785	bicaudal C homolog 2										17.7538	-5.11779	0.755958	-6.76995	1.28831e-11	3.25995e-10	FDR<0.05	sash3	561954	SAM and SH3 domain containing 3														ENSDARG00000074984	12.2366	4.12105	0.928557	4.43812	9.07461e-06	0.000224052
ENSDARG00000089511	102.616	-3.41194	0.634758	-5.37518	7.65045e-08	2.02741e-06	FDR<0.05	si:ch73-78o10.1	792389	si:ch73-78o10.1										172.526	4.01017	0.592474	6.76853	1.301e-11	3.28824e-10	FDR<0.05	neurog1	30239	neurogenin 1														ENSDARG00000108645	92.2094	1.2053	0.271664	4.43674	9.13324e-06	0.000225237
ENSDARG00000087941	227.966	-1.87363	0.348723	-5.37282	7.75131e-08	2.05175e-06	FDR<0.05	NA	NA	NA										52.962	4.8984	0.723908	6.7666	1.31844e-11	3.32844e-10	FDR<0.05	bsk146	405767	brain specific kinase 146														ENSDARG00000079670	18.4695	3.80507	0.858479	4.43235	9.32137e-06	0.000229494
ENSDARG00000053684	4377.83	-2.16814	0.403579	-5.37227	7.77498e-08	2.05563e-06	FDR<0.05	aldob	321664	aldolase b, fructose-bisphosphate										170.724	5.04333	0.745464	6.76536	1.3298e-11	3.35322e-10	FDR<0.05	NA	NA	NA														ENSDARG00000107504	19.4118	3.47543	0.784162	4.43203	9.33506e-06	0.000229494
ENSDARG00000007275	3801.17	2.50786	0.467001	5.37015	7.86725e-08	2.07761e-06	FDR<0.05	si:ch211-251b21.1	571720	si:ch211-251b21.1										93.0466	-4.03025	0.595753	-6.76497	1.33339e-11	3.35838e-10	FDR<0.05	si:ch211-217a12.1	100148522	si:ch211-217a12.1														ENSDARG00000032799	17.1913	4.03778	0.911062	4.43195	9.33837e-06	0.000229494
ENSDARG00000056175	225.917	3.11784	0.58064	5.36966	7.88847e-08	2.0808e-06	FDR<0.05	scrt2	325372	scratch family zinc finger 2										897.931	-7.74525	1.14501	-6.76436	1.33898e-11	3.36856e-10	FDR<0.05	hif1al2	497283	hypoxia-inducible factor 1, alpha subunit, like 2														ENSDARG00000071235	75.9947	2.63343	0.594376	4.43058	9.39808e-06	0.000230694
ENSDARG00000042010	62.8359	-3.0028	0.559338	-5.36849	7.93991e-08	2.09194e-06	FDR<0.05	NA	NA	NA										1009.92	-4.32049	0.638785	-6.7636	1.34608e-11	3.38249e-10	FDR<0.05	zmp:0000000760	100333762	zmp:0000000760														ENSDARG00000094518	17.4796	-2.55366	0.576473	-4.4298	9.43212e-06	0.000231262
ENSDARG00000087666	15.6855	-3.06245	0.570531	-5.36772	7.97392e-08	2.09848e-06	FDR<0.05	fibpb	405787	fibroblast growth factor (acidic) intracellular binding protein b										711.423	-4.88729	0.722889	-6.76078	1.37247e-11	3.44481e-10	FDR<0.05	zgc:153665	768299	zgc:153665														ENSDARG00000101471	250.621	1.46106	0.329966	4.42792	9.51467e-06	0.000233016
ENSDARG00000091801	1023.24	-2.60286	0.48496	-5.36716	7.99868e-08	2.10131e-06	FDR<0.05	serpinb14	569051	serpin peptidase inhibitor, clade B (ovalbumin), member 14										126.733	-3.28118	0.4854	-6.75974	1.38235e-11	3.46561e-10	FDR<0.05	tmem184a	406841	transmembrane protein 184a														ENSDARG00000100400	82.1056	2.0905	0.472182	4.42732	9.54103e-06	0.000233392
ENSDARG00000019098	4799.95	1.41778	0.264168	5.36694	8.0082e-08	2.10131e-06	FDR<0.05	cd82a	324098	CD82 molecule a										789.665	3.2427	0.479751	6.75913	1.38825e-11	3.4764e-10	FDR<0.05	si:dkey-276j7.1	561769	si:dkey-276j7.1														ENSDARG00000056105	68.5661	3.8434	0.868277	4.42647	9.57872e-06	0.000234043
ENSDARG00000102004	53.9292	-3.42488	0.638154	-5.36685	8.01239e-08	2.10131e-06	FDR<0.05	apoea	553587	apolipoprotein Ea										3412.04	2.84643	0.421179	6.75825	1.39673e-11	3.49359e-10	FDR<0.05	zgc:66479	327541	zgc:66479														ENSDARG00000025325	32.7676	2.58878	0.584897	4.42604	9.59784e-06	0.00023424
ENSDARG00000012138	354.167	1.46656	0.273457	5.36302	8.18436e-08	2.14394e-06	FDR<0.05	sgce	368230	sarcoglycan, epsilon										68.5397	4.71204	0.697376	6.75682	1.41054e-11	3.52408e-10	FDR<0.05	ppp2r2cb	559392	protein phosphatase 2, regulatory subunit B, gamma b														ENSDARG00000057743	9.53296	3.65236	0.825317	4.4254	9.62632e-06	0.000234665
ENSDARG00000040002	197.003	1.24026	0.231302	5.36208	8.22696e-08	2.15263e-06	FDR<0.05	pnpla7b	503936	patatin-like phospholipase domain containing 7b										40.1116	5.61787	0.831724	6.75448	1.43345e-11	3.57418e-10	FDR<0.05	si:ch211-106h4.9	561671	si:ch211-106h4.9														ENSDARG00000061371	69.6201	2.537	0.573326	4.42506	9.64153e-06	0.000234766
ENSDARG00000051956	431.843	-1.61833	0.301967	-5.3593	8.3544e-08	2.18346e-06	FDR<0.05	isca1	573999	iron-sulfur cluster assembly 1										191.461	2.92025	0.432345	6.75444	1.43389e-11	3.57418e-10	FDR<0.05	hmga1b	768130	high mobility group AT-hook 1b														ENSDARG00000033735	282.102	-1.43587	0.324657	-4.42273	9.746e-06	0.000237037
ENSDARG00000102742	87.6656	2.12021	0.395694	5.35821	8.40492e-08	2.19415e-06	FDR<0.05	NA	NA	NA										60.7151	3.58726	0.531362	6.75107	1.46762e-11	3.65407e-10	FDR<0.05	rab6ba	558900	RAB6B, member RAS oncogene family a														ENSDARG00000075376	26.5267	3.4056	0.770305	4.42111	9.81955e-06	0.000238552
ENSDARG00000046090	120.136	-3.15434	0.589489	-5.35097	8.74833e-08	2.28118e-06	FDR<0.05	dhrs11a	791578	dehydrogenase/reductase (SDR family) member 11a										1618.45	2.89236	0.428449	6.75076	1.47073e-11	3.65763e-10	FDR<0.05	tubb5	386701	tubulin, beta 5														ENSDARG00000056742	32.4652	3.35051	0.757929	4.42061	9.84206e-06	0.000238825
ENSDARG00000071374	36.6775	5.28529	0.988686	5.34578	9.00303e-08	2.34491e-06	FDR<0.05	lrrtm2	100538061	leucine rich repeat transmembrane neuronal 2										777.324	-2.7795	0.411859	-6.74867	1.49211e-11	3.70296e-10	FDR<0.05	fuca1.1	335494	alpha-L-fucosidase 1, tandem duplicate 1														ENSDARG00000019128	335.202	-0.823822	0.186384	-4.42003	9.86875e-06	0.000239199
ENSDARG00000089986	1374.13	-2.6729	0.500125	-5.34447	9.06803e-08	2.35914e-06	FDR<0.05	NA	NA	NA										233.533	4.6386	0.687338	6.74864	1.49237e-11	3.70296e-10	FDR<0.05	isl1	30147	ISL LIM homeobox 1														ENSDARG00000076730	14.9113	3.98985	0.902907	4.4189	9.92066e-06	0.000240182
ENSDARG00000034896	235.719	1.52289	0.284965	5.34414	9.08461e-08	2.36075e-06	FDR<0.05	ldb2b	30578	LIM domain binding 2b										95.7231	5.31645	0.787895	6.74766	1.50246e-11	3.72374e-10	FDR<0.05	gria2b	170451	glutamate receptor, ionotropic, AMPA 2b														ENSDARG00000005783	127.581	3.75439	0.849743	4.41827	9.94931e-06	0.000240601
ENSDARG00000070480	398.784	-3.29859	0.617641	-5.34062	9.26296e-08	2.40436e-06	FDR<0.05	agr2	335616	anterior gradient 2										316.939	-3.61804	0.536234	-6.74713	1.50798e-11	3.72767e-10	FDR<0.05	lmo2	30332	LIM domain only 2 (rhombotin-like 1)														ENSDARG00000055459	14.5967	4.71731	1.06775	4.41799	9.96215e-06	0.000240636
ENSDARG00000102435	269.471	-3.96898	0.74342	-5.33881	9.35589e-08	2.42571e-06	FDR<0.05	plekhf1	393311	pleckstrin homology domain containing, family F (with FYVE domain) member 1										807.22	3.37144	0.499688	6.7471	1.5083e-11	3.72767e-10	FDR<0.05	robo2	60309	roundabout, axon guidance receptor, homolog 2 (Drosophila)														ENSDARG00000063614	13.2823	5.14664	1.16605	4.41373	1.01605e-05	0.000245149
ENSDARG00000056666	284.192	2.11428	0.396191	5.33651	9.47544e-08	2.45391e-06	FDR<0.05	sp8b	324931	sp8 transcription factor b										56.4999	3.88135	0.57527	6.74701	1.5092e-11	3.72767e-10	FDR<0.05	ankrd13d	562931	ankyrin repeat domain 13 family, member D														ENSDARG00000102064	23.4445	2.73454	0.619604	4.41337	1.01775e-05	0.000245279
ENSDARG00000038693	159.473	1.35733	0.254386	5.33571	9.51734e-08	2.45972e-06	FDR<0.05	gng7	436670	guanine nucleotide binding protein (G protein), gamma 7										30.1949	4.69152	0.695524	6.7453	1.52709e-11	3.76756e-10	FDR<0.05	necab3	101887165	N-terminal EF-hand calcium binding protein 3														ENSDARG00000079858	86.843	3.81607	0.865513	4.40903	1.03836e-05	0.000249961
ENSDARG00000095615	304.641	-3.86323	0.724039	-5.33567	9.51946e-08	2.45972e-06	FDR<0.05	si:dkeyp-86h10.3	100329570	si:dkeyp-86h10.3										679.56	2.06671	0.306434	6.7444	1.53658e-11	3.78668e-10	FDR<0.05	hoxa3a	58049	homeobox A3a														ENSDARG00000078599	17.2331	2.91307	0.660832	4.40819	1.04238e-05	0.000250645
ENSDARG00000052170	687.16	-2.11295	0.396096	-5.33443	9.58441e-08	2.47369e-06	FDR<0.05	uap1	322513	UDP-N-acetylglucosamine pyrophosphorylase 1										26.3991	-3.27535	0.485764	-6.74268	1.55495e-11	3.82762e-10	FDR<0.05	cd7al	100001623	cd7 antigen-like														ENSDARG00000089908	51.0022	-1.47469	0.334578	-4.40761	1.04515e-05	0.000251027
ENSDARG00000043442	711.423	-3.83819	0.719738	-5.33275	9.67363e-08	2.49389e-06	FDR<0.05	zgc:153665	768299	zgc:153665										519.335	-4.12033	0.611243	-6.74091	1.57396e-11	3.87003e-10	FDR<0.05	bicdl2	100334848	bicaudal-D-related protein 2														ENSDARG00000102845	50.4796	3.72788	0.846022	4.40636	1.0512e-05	0.000252193
ENSDARG00000094887	22.4615	2.76495	0.518504	5.33254	9.68466e-08	2.49391e-06	FDR<0.05	si:ch211-170d8.2	571755	si:ch211-170d8.2										48.1529	5.03956	0.747874	6.73852	1.60011e-11	3.92986e-10	FDR<0.05	erc2	572002	ELKS/RAB6-interacting/CAST family member 2														ENSDARG00000037607	69.241	2.3367	0.530359	4.40588	1.05354e-05	0.000252469
ENSDARG00000045417	191.155	-1.52187	0.285406	-5.33229	9.69795e-08	2.49451e-06	FDR<0.05	fam49bb	404610	family with sequence similarity 49, member Bb										30.1077	-3.83894	0.569723	-6.73825	1.603e-11	3.93252e-10	FDR<0.05	bik	564030	BCL2-interacting killer (apoptosis-inducing)														ENSDARG00000089271	188.866	3.20424	0.728001	4.40143	1.07542e-05	0.000257419
ENSDARG00000104284	35.8032	-3.69863	0.693838	-5.33068	9.7848e-08	2.51401e-06	FDR<0.05	LOC100149227	100149227	GTPase IMAP family member 4-like										808.718	2.48237	0.368447	6.7374	1.61243e-11	3.95118e-10	FDR<0.05	pik3r3b	100000252	phosphoinositide-3-kinase, regulatory subunit 3b (gamma)														ENSDARG00000013813	44.544	3.28945	0.747566	4.40022	1.08144e-05	0.000258568
ENSDARG00000086254	256.569	-3.60134	0.675755	-5.32936	9.85618e-08	2.52949e-06	FDR<0.05	hhla2b.2	103909756	HERV-H LTR-associating 2b, tandem duplicate 2										673.809	2.42568	0.360112	6.73591	1.62907e-11	3.98746e-10	FDR<0.05	fbln5	449806	fibulin 5														ENSDARG00000033599	73.9732	2.72891	0.620415	4.39852	1.08994e-05	0.000260308
ENSDARG00000008170	224.173	-3.54874	0.666254	-5.3264	1.00178e-07	2.56808e-06	FDR<0.05	dbnla	431748	drebrin-like a										152.18	4.88919	0.726415	6.73057	1.68997e-11	4.13187e-10	FDR<0.05	csdc2a	436963	cold shock domain containing C2, RNA binding a														ENSDARG00000027564	8.54208	4.01753	0.913512	4.3979	1.09304e-05	0.000260754
ENSDARG00000086996	136.594	-3.00165	0.563672	-5.32517	1.00859e-07	2.58262e-06	FDR<0.05	si:ch73-234b20.5	449923	si:ch73-234b20.5										34.9987	-4.48493	0.666689	-6.72717	1.72999e-11	4.22495e-10	FDR<0.05	si:ch1073-82l19.1	567429	si:ch1073-82l19.1														ENSDARG00000060123	129.58	1.92988	0.438909	4.39699	1.09761e-05	0.00026155
ENSDARG00000067751	28.2354	-4.2781	0.803577	-5.32382	1.01612e-07	2.59827e-06	FDR<0.05	si:rp71-68n21.9	100151173	si:rp71-68n21.9										51.5233	3.8268	0.569104	6.72425	1.76495e-11	4.30548e-10	FDR<0.05	chrnb4	568566	cholinergic receptor, nicotinic, beta 4 (neuronal)														ENSDARG00000075830	51.607	2.84432	0.64713	4.39528	1.1063e-05	0.000263325
ENSDARG00000070155	1749.98	1.45021	0.272407	5.32366	1.01698e-07	2.59827e-06	FDR<0.05	tuba8l3	445164	tubulin, alpha 8 like 3										441.678	2.06159	0.306641	6.72315	1.77843e-11	4.3335e-10	FDR<0.05	gal3st4	565556	galactose-3-O-sulfotransferase 4														ENSDARG00000041417	192.899	2.62093	0.596426	4.39439	1.11082e-05	0.000264104
ENSDARG00000087573	16.1981	-3.02456	0.568232	-5.32275	1.02212e-07	2.60847e-06	FDR<0.05	hdac11	431718	histone deacetylase 11										289.175	4.27297	0.635839	6.72021	1.81468e-11	4.41687e-10	FDR<0.05	camta1b	497465	calmodulin binding transcription activator 1b														ENSDARG00000063007	345.295	3.6068	0.82133	4.39141	1.12618e-05	0.000267454
ENSDARG00000044676	27.6217	4.16283	0.782346	5.32095	1.03226e-07	2.6288e-06	FDR<0.05	NA	NA	NA										913.162	2.15544	0.32082	6.71853	1.83561e-11	4.46281e-10	FDR<0.05	wasf3b	563632	WAS protein family, member 3b														ENSDARG00000020618	86.8914	-1.21433	0.276713	-4.38839	1.14192e-05	0.000270889
ENSDARG00000014577	810.01	-2.33269	0.438399	-5.32093	1.0324e-07	2.6288e-06	FDR<0.05	rhpn2	321330	rhophilin, Rho GTPase binding protein 2										127.171	1.73301	0.258062	6.71549	1.87437e-11	4.55196e-10	FDR<0.05	foxn3	692291	forkhead box N3														ENSDARG00000024299	28.3271	3.81393	0.869683	4.38542	1.15761e-05	0.000274305
ENSDARG00000071678	232.12	3.28032	0.616811	5.31819	1.04802e-07	2.66561e-06	FDR<0.05	atcaya	565827	ataxia, cerebellar, Cayman type a										76.1742	3.44138	0.512545	6.71429	1.88985e-11	4.58441e-10	FDR<0.05	clstn2	100125749	calsyntenin 2														ENSDARG00000101704	16.2302	3.32476	0.758575	4.38291	1.17106e-05	0.000277039
ENSDARG00000042055	228.156	-3.55354	0.668373	-5.3167	1.05666e-07	2.68458e-06	FDR<0.05	fam129aa	559657	family with sequence similarity 129, member Aa										99.4004	5.31054	0.791274	6.71138	1.92787e-11	4.67142e-10	FDR<0.05	tubb2	554127	tubulin, beta 2A class IIa														ENSDARG00000075815	11.1384	4.29887	0.980855	4.38278	1.17177e-05	0.000277039
ENSDARG00000059961	328.3	1.09383	0.205786	5.31539	1.06431e-07	2.70099e-06	FDR<0.05	chpf2	100000654	chondroitin polymerizing factor 2										664.746	2.80871	0.41855	6.71058	1.93854e-11	4.69205e-10	FDR<0.05	dpysl2b	553412	dihydropyrimidinase-like 2b														ENSDARG00000101394	66.1451	2.60793	0.595399	4.38015	1.18598e-05	0.000280088
ENSDARG00000070486	156.653	2.46996	0.464732	5.31481	1.06767e-07	2.70652e-06	FDR<0.05	rbp7b	569308	retinol binding protein 7b, cellular										114.834	2.15922	0.321909	6.70756	1.9791e-11	4.78295e-10	FDR<0.05	klhl3	568556	kelch-like family member 3														ENSDARG00000086892	12.3479	6.04688	1.38079	4.37929	1.19067e-05	0.000280881
ENSDARG00000089124	13139.6	-6.15731	1.15895	-5.31286	1.0792e-07	2.7327e-06	FDR<0.05	LOC100334599	100334599	hemoglobin embryonic subunit alpha										72.3252	3.60633	0.53766	6.70745	1.9805e-11	4.78295e-10	FDR<0.05	gpc2	503792	glypican 2														ENSDARG00000033516	84.9168	2.3717	0.542028	4.3756	1.21099e-05	0.000285356
ENSDARG00000043962	38.0186	3.21379	0.605085	5.3113	1.08847e-07	2.7531e-06	FDR<0.05	fgf18b	497639	fibroblast growth factor 18b										36.1148	-4.73753	0.706386	-6.70671	1.99058e-11	4.80194e-10	FDR<0.05	itgae.1	100333951	integrin, alpha E, tandem duplicate 1														ENSDARG00000077783	41.6896	1.98519	0.453804	4.37456	1.21676e-05	0.000286399
ENSDARG00000078254	149.759	-3.85867	0.726591	-5.31065	1.09236e-07	2.75787e-06	FDR<0.05	ftr14l	100536151	finTRIM family, member 14-like										146.84	-5.87482	0.876151	-6.70526	2.01046e-11	4.84451e-10	FDR<0.05	cyp46a1.1	553543	cytochrome P450, family 46, subfamily A, polypeptide 1, tandem duplicate 1														ENSDARG00000053517	38.1171	2.74032	0.626764	4.37218	1.23013e-05	0.000289223
ENSDARG00000091821	44.7944	-2.48976	0.46886	-5.31024	1.09479e-07	2.75787e-06	FDR<0.05	smc6	797304	structural maintenance of chromosomes 6										157.012	4.36096	0.650651	6.70246	2.04946e-11	4.93302e-10	FDR<0.05	zgc:109889	553542	zgc:109889														ENSDARG00000001785	45.5735	1.89973	0.434554	4.37167	1.23299e-05	0.000289576
ENSDARG00000102643	634.88	-1.3942	0.262549	-5.31022	1.09492e-07	2.75787e-06	FDR<0.05	chmp1a	393535	charged multivesicular body protein 1A										933.678	-3.04379	0.454144	-6.70225	2.05233e-11	4.93445e-10	FDR<0.05	pitpnaa	393909	phosphatidylinositol transfer protein, alpha a														ENSDARG00000103591	15.5767	3.37159	0.771305	4.37128	1.23519e-05	0.000289771
ENSDARG00000038576	776.654	-1.64071	0.308975	-5.31018	1.0952e-07	2.75787e-06	FDR<0.05	ube2d1b	324015	ubiquitin-conjugating enzyme E2D 1b										79.3364	6.24731	0.932837	6.69711	2.12587e-11	5.10562e-10	FDR<0.05	nwd2	562320	NACHT and WD repeat domain containing 2														ENSDARG00000013266	24.55	-2.88928	0.661197	-4.36977	1.24378e-05	0.000291462
ENSDARG00000019706	12.9557	-4.9365	0.930085	-5.30758	1.11088e-07	2.79427e-06	FDR<0.05	zar1	369189	zygote arrest 1										21.5989	-4.06207	0.606584	-6.69662	2.13288e-11	5.11679e-10	FDR<0.05	si:ch211-67e16.3	100004440	si:ch211-67e16.3														ENSDARG00000059280	366.707	1.96102	0.449122	4.36634	1.26345e-05	0.000295744
ENSDARG00000097909	45.3996	-3.22266	0.607589	-5.30402	1.1328e-07	2.84625e-06	FDR<0.05	si:dkey-195m11.11	794066	si:dkey-195m11.11										343.462	-2.72843	0.407511	-6.69534	2.15171e-11	5.15628e-10	FDR<0.05	arg2	322614	arginase 2														ENSDARG00000078149	9.47073	3.65481	0.837379	4.36458	1.27368e-05	0.000297811
ENSDARG00000096959	26.9136	-3.39096	0.639433	-5.30306	1.13875e-07	2.85804e-06	FDR<0.05	si:dkey-29h14.10	100006986	si:dkey-29h14.10										77.6053	8.38702	1.25283	6.69448	2.16443e-11	5.18104e-10	FDR<0.05	kcna3a	100150068	potassium voltage-gated channel, shaker-related subfamily, member 3a														ENSDARG00000106743	10.8452	4.66666	1.06992	4.3617	1.29057e-05	0.000301428
ENSDARG00000062695	116.808	-1.37853	0.259972	-5.30263	1.14148e-07	2.86175e-06	FDR<0.05	ccdc126	751690	coiled-coil domain containing 126										110.81	4.14504	0.619222	6.69394	2.17239e-11	5.19061e-10	FDR<0.05	nppc	570244	natriuretic peptide C														ENSDARG00000060081	43.0635	-3.12385	0.717416	-4.35431	1.33485e-05	0.000311425
ENSDARG00000038010	1024.32	-3.07387	0.579935	-5.30038	1.15565e-07	2.89408e-06	FDR<0.05	rac2	415151	Rac family small GTPase 2										64.2424	3.16872	0.473375	6.69389	2.17321e-11	5.19061e-10	FDR<0.05	rad21b	566831	RAD21 cohesin complex component b														ENSDARG00000075154	6.84736	6.24341	1.43397	4.35394	1.33711e-05	0.000311609
ENSDARG00000068182	210.386	-3.32524	0.627671	-5.29774	1.17242e-07	2.93286e-06	FDR<0.05	crb3b	724019	crumbs homolog 3b										215.331	4.9079	0.733348	6.69245	2.19458e-11	5.23589e-10	FDR<0.05	brsk2b	100149571	BR serine/threonine kinase 2b														ENSDARG00000045442	140.688	2.5612	0.588719	4.35046	1.3585e-05	0.000316246
ENSDARG00000069175	1307.42	-1.54462	0.291587	-5.2973	1.17528e-07	2.93678e-06	FDR<0.05	vps4b	393880	vacuolar protein sorting 4b homolog B (S. cerevisiae)										144.396	1.99319	0.29785	6.69194	2.20224e-11	5.24839e-10	FDR<0.05	si:dkeyp-84f3.9	562992	si:dkeyp-84f3.9														ENSDARG00000077633	24.4693	3.42215	0.78721	4.34719	1.37894e-05	0.000320654
ENSDARG00000087844	461.104	-2.53086	0.477787	-5.29704	1.17695e-07	2.93697e-06	FDR<0.05	plekhn1	569267	pleckstrin homology domain containing, family N member 1										4264.25	2.31286	0.345664	6.69105	2.21569e-11	5.27466e-10	FDR<0.05	bmp1a	572452	bone morphogenetic protein 1a														ENSDARG00000061416	24.6241	3.41852	0.786595	4.34597	1.38661e-05	0.000322082
ENSDARG00000092354	169.15	-2.31374	0.436812	-5.29689	1.17793e-07	2.93697e-06	FDR<0.05	si:ch211-284e13.6	100534782	si:ch211-284e13.6										112.267	3.83241	0.572878	6.68975	2.23553e-11	5.31291e-10	FDR<0.05	slc7a14a	566270	solute carrier family 7, member 14a														ENSDARG00000069297	65.8898	3.1675	0.728959	4.34524	1.39122e-05	0.000322645
ENSDARG00000102318	25.3801	-3.7131	0.701034	-5.29661	1.17973e-07	2.93823e-06	FDR<0.05	il6	100885851	interleukin 6 (interferon, beta 2)										43.4955	-5.21477	0.779526	-6.68968	2.23666e-11	5.31291e-10	FDR<0.05	si:ch73-203a8.1	100151151	si:ch73-203a8.1														ENSDARG00000077710	11.9939	3.68854	0.848895	4.34511	1.39208e-05	0.000322645
ENSDARG00000015866	372.861	-2.91558	0.550526	-5.296	1.18365e-07	2.94182e-06	FDR<0.05	apoa2	322327	apolipoprotein A-II										124.034	1.93946	0.290024	6.68725	2.27408e-11	5.3959e-10	FDR<0.05	efna2a	30218	ephrin-A2a														ENSDARG00000057121	102.696	-1.84943	0.425847	-4.34295	1.40584e-05	0.00032548
ENSDARG00000090996	24.9793	-5.01245	0.946461	-5.29599	1.18376e-07	2.94182e-06	FDR<0.05	parm1	100536739	prostate androgen-regulated mucin-like protein 1										129.118	5.0044	0.748494	6.68596	2.29417e-11	5.43764e-10	FDR<0.05	prdm8	406719	PR domain containing 8														ENSDARG00000004937	110.301	-1.30149	0.29982	-4.3409	1.41903e-05	0.000328174
ENSDARG00000025608	32.3158	-4.74743	0.89651	-5.29546	1.18717e-07	2.94709e-06	FDR<0.05	casp6l1	791531	caspase 6, apoptosis-related cysteine peptidase, like 1										138.637	-5.25228	0.785592	-6.68577	2.29719e-11	5.43885e-10	FDR<0.05	slc2a6	560602	solute carrier family 2 (facilitated glucose transporter), member 6														ENSDARG00000090326	45.3907	3.49476	0.805522	4.3385	1.43458e-05	0.000331407
ENSDARG00000071871	162.022	-2.10973	0.398599	-5.29286	1.2042e-07	2.98609e-06	FDR<0.05	glod5	553706	glyoxalase domain containing 5										49.7905	6.51351	0.974272	6.68551	2.30119e-11	5.44121e-10	FDR<0.05	clvs2	566769	clavesin 2														ENSDARG00000060093	240.64	0.931166	0.214648	4.3381	1.43717e-05	0.000331549
ENSDARG00000091101	43.251	-5.39141	1.01867	-5.29261	1.2058e-07	2.98682e-06	FDR<0.05	fabp10b	795210	fatty acid binding protein 10b, liver basic										213.29	-1.81084	0.270865	-6.68538	2.3032e-11	5.44121e-10	FDR<0.05	stk38a	406765	serine/threonine kinase 38a														ENSDARG00000068365	98.2121	2.1678	0.499732	4.33793	1.43832e-05	0.000331549
ENSDARG00000086332	647.54	-1.29566	0.244847	-5.29173	1.21166e-07	2.99808e-06	FDR<0.05	bri3	100002236	brain protein I3										560.554	-2.26264	0.338494	-6.68442	2.31845e-11	5.47129e-10	FDR<0.05	eif2ak1	565338	eukaryotic translation initiation factor 2-alpha kinase 1														ENSDARG00000062171	409.347	-1.18588	0.273416	-4.33726	1.44268e-05	0.000332192
ENSDARG00000032010	181.02	1.20614	0.227974	5.29069	1.21854e-07	3.01048e-06	FDR<0.05	slc15a2	556684	solute carrier family 15 (oligopeptide transporter), member 2										799.667	-4.90091	0.733347	-6.68294	2.34201e-11	5.52089e-10	FDR<0.05	fut9d	503885	fucosyltransferase 9d														ENSDARG00000059818	6.75071	4.58401	1.05728	4.33564	1.45336e-05	0.000334101
ENSDARG00000103316	234.194	2.42956	0.459224	5.29058	1.21932e-07	3.01048e-06	FDR<0.05	si:ch211-212k18.5	562900	si:ch211-212k18.5										71.3698	-4.28961	0.642257	-6.67897	2.4063e-11	5.66629e-10	FDR<0.05	si:dkey-33i11.9	569467	si:dkey-33i11.9														ENSDARG00000090145	10.1724	3.29208	0.759326	4.33553	1.45412e-05	0.000334101
ENSDARG00000090618	130.204	2.65475	0.501837	5.29006	1.22277e-07	3.01572e-06	FDR<0.05	malrd1	100148465	MAM and LDL receptor class A domain containing 1										46.7889	5.07044	0.759494	6.67608	2.45422e-11	5.77287e-10	FDR<0.05	cntnap2a	559157	contactin associated protein like 2a														ENSDARG00000035970	54.0767	3.08319	0.711535	4.33316	1.46986e-05	0.000337351
ENSDARG00000105013	419.794	1.74484	0.330102	5.28578	1.25174e-07	3.08382e-06	FDR<0.05	hoxa9a	58047	homeobox A9a										32.7791	-4.72166	0.707323	-6.67538	2.46586e-11	5.79397e-10	FDR<0.05	zgc:123295	641564	zgc:123295														ENSDARG00000106096	7.63178	5.18602	1.19744	4.33094	1.48476e-05	0.000340402
ENSDARG00000071418	55.0717	3.66527	0.693944	5.2818	1.27923e-07	3.14814e-06	FDR<0.05	gbx1	142985	gastrulation brain homeobox 1										32.0189	-5.30609	0.79523	-6.6724	2.51653e-11	5.90663e-10	FDR<0.05	si:ch211-194m7.4	100331859	si:ch211-194m7.4														ENSDARG00000078898	158.713	2.01189	0.464567	4.33067	1.48659e-05	0.000340453
ENSDARG00000088745	366.244	-3.30764	0.626344	-5.28087	1.28574e-07	3.16076e-06	FDR<0.05	zgc:173915	100126122	zgc:173915										275.435	3.48917	0.523117	6.66996	2.55874e-11	5.99921e-10	FDR<0.05	LOC108181664	108181664	hyaluronidase-4-like														ENSDARG00000074671	43.8912	3.36557	0.777285	4.3299	1.49176e-05	0.000341269
ENSDARG00000011635	58.3796	2.71861	0.514876	5.28012	1.29098e-07	3.17022e-06	FDR<0.05	scxb	567817	scleraxis bHLH transcription factor b										173.797	-1.86758	0.280048	-6.6688	2.57907e-11	6.04038e-10	FDR<0.05	asah1b	393549	N-acylsphingosine amidohydrolase (acid ceramidase) 1b														ENSDARG00000105665	38.9709	-2.26116	0.522287	-4.32934	1.49558e-05	0.000341773
ENSDARG00000098899	118.389	-3.05086	0.578095	-5.27743	1.31005e-07	3.21359e-06	FDR<0.05	zmp:0000001082	557935	zmp:0000001082										18.9852	-5.06161	0.75905	-6.66835	2.58696e-11	6.05231e-10	FDR<0.05	ctss1	393398	cathepsin S, ortholog 1														ENSDARG00000078676	135.566	-2.14697	0.496297	-4.32599	1.5185e-05	0.000346637
ENSDARG00000091996	2049.51	-3.62925	0.687733	-5.27712	1.3123e-07	3.21563e-06	FDR<0.05	si:ch211-117m20.5	566658	si:ch211-117m20.5										102.733	4.66583	0.699845	6.66695	2.61168e-11	6.10357e-10	FDR<0.05	znf219	102997060	zinc finger protein 219														ENSDARG00000079056	259.303	1.25747	0.290734	4.32517	1.52416e-05	0.000347555
ENSDARG00000052279	294.865	-1.75003	0.33173	-5.27547	1.32419e-07	3.24126e-06	FDR<0.05	osgn1	393155	oxidative stress induced growth inhibitor 1										55.7789	5.84152	0.876285	6.66624	2.62446e-11	6.12684e-10	FDR<0.05	cacng2a	393614	calcium channel, voltage-dependent, gamma subunit 2a														ENSDARG00000078803	78.2948	1.51672	0.351107	4.31982	1.56158e-05	0.000355691
ENSDARG00000076462	318.184	2.19121	0.415759	5.27039	1.36135e-07	3.32708e-06	FDR<0.05	ndnfl	100148595	neuron-derived neurotrophic factor , like										30.0699	-4.53733	0.680754	-6.66516	2.6438e-11	6.16538e-10	FDR<0.05	si:ch211-202h22.8	559550	si:ch211-202h22.8														ENSDARG00000103533	19.6721	-3.85685	0.892873	-4.31959	1.5632e-05	0.000355691
ENSDARG00000071467	130.92	1.20618	0.228864	5.27028	1.36217e-07	3.32708e-06	FDR<0.05	zbtb33	562507	zinc finger and BTB domain containing 33										1049.97	-1.38928	0.208535	-6.66213	2.69891e-11	6.28713e-10	FDR<0.05	npc2	282673	Niemann-Pick disease, type C2														ENSDARG00000104839	71.8497	3.35017	0.775696	4.31891	1.56799e-05	0.000356398
ENSDARG00000074149	51.9541	-2.42966	0.461105	-5.26923	1.37001e-07	3.34025e-06	FDR<0.05	itpr1b	100149388	inositol 1,4,5-trisphosphate receptor, type 1b										559.661	1.50752	0.226368	6.65961	2.74549e-11	6.3823e-10	FDR<0.05	flrt3	558864	fibronectin leucine rich transmembrane 3														ENSDARG00000021735	39.9133	3.91261	0.906167	4.31776	1.57619e-05	0.000357877
ENSDARG00000036116	115.443	-2.64779	0.502525	-5.26897	1.37192e-07	3.34025e-06	FDR<0.05	eif3hb	567151	eukaryotic translation initiation factor 3, subunit H, b										68.1453	-3.77159	0.566338	-6.65961	2.74564e-11	6.3823e-10	FDR<0.05	rapgef3	101886094	Rap guanine nucleotide exchange factor (GEF) 3														ENSDARG00000095184	33.6594	1.60427	0.372135	4.31099	1.62523e-05	0.000368616
ENSDARG00000026322	665.603	-2.99234	0.567918	-5.26896	1.37196e-07	3.34025e-06	FDR<0.05	dhrs13a.1	492491	dehydrogenase/reductase (SDR family) member 13a, tandem duplicate 1										57.1443	4.87213	0.731778	6.65793	2.7772e-11	6.44875e-10	FDR<0.05	LOC100148665	100148665	uncharacterized LOC100148665														ENSDARG00000106153	66.1979	2.32202	0.538826	4.30941	1.6369e-05	0.000370866
ENSDARG00000006251	667.137	-1.98687	0.377421	-5.26432	1.40709e-07	3.42213e-06	FDR<0.05	ell2	322997	elongation factor, RNA polymerase II, 2										214.314	2.45548	0.368814	6.65776	2.78024e-11	6.4489e-10	FDR<0.05	pafah1b2	567170	platelet-activating factor acetylhydrolase 1b, catalytic subunit 2														ENSDARG00000101865	50.007	3.56095	0.826593	4.30799	1.64746e-05	0.00037286
ENSDARG00000056200	48.6682	-3.06942	0.583195	-5.26311	1.41637e-07	3.44101e-06	FDR<0.05	abcb9	570148	ATP-binding cassette, sub-family B (MDR/TAP), member 9										247.008	3.20838	0.482194	6.65371	2.858e-11	6.6222e-10	FDR<0.05	ptpreb	569164	protein tyrosine phosphatase, receptor type, E, b														ENSDARG00000075549	51.5217	-2.63211	0.611029	-4.30766	1.64988e-05	0.00037301
ENSDARG00000055120	1645.26	-0.969475	0.184326	-5.25956	1.44398e-07	3.50436e-06	FDR<0.05	ctsba	406645	cathepsin Ba										129.58	3.01914	0.453807	6.65292	2.87337e-11	6.65071e-10	FDR<0.05	ca16b	569183	carbonic anhydrase XVI b														ENSDARG00000061432	23.5079	-2.15935	0.501398	-4.30666	1.6574e-05	0.000374311
ENSDARG00000076547	434.222	-2.92882	0.556946	-5.25872	1.45061e-07	3.51669e-06	FDR<0.05	wu:fb13g09	336563	wu:fb13g09										51.697	6.09751	0.916549	6.65268	2.87801e-11	6.65437e-10	FDR<0.05	pcdh1g26	554012	protocadherin 1 gamma 26														ENSDARG00000099871	62.6242	1.89802	0.440781	4.30603	1.6621e-05	0.000374972
ENSDARG00000089749	44.7231	-5.69293	1.08264	-5.25839	1.4532e-07	3.51921e-06	FDR<0.05	aqp8b	555598	aquaporin 8b										595.484	-2.7217	0.409145	-6.65217	2.88809e-11	6.67056e-10	FDR<0.05	ada	436919	adenosine deaminase														ENSDARG00000045443	147.509	2.59947	0.603731	4.30568	1.66473e-05	0.000375166
ENSDARG00000055540	151.775	-1.50116	0.285503	-5.25796	1.45662e-07	3.52376e-06	FDR<0.05	pfkfb4a	556190	6-phosphofructo-2-kinase/fructose-2,6-biphosphatase 4a										311.273	4.04129	0.607799	6.64906	2.94974e-11	6.80572e-10	FDR<0.05	cntn2	30726	contactin 2														ENSDARG00000063578	146.687	1.65438	0.384323	4.30466	1.67241e-05	0.000375974
ENSDARG00000076839	541.266	-3.59322	0.683427	-5.25765	1.45911e-07	3.52602e-06	FDR<0.05	ftr86	767638	finTRIM family, member 86										135.536	-4.77236	0.717812	-6.64847	2.96145e-11	6.82549e-10	FDR<0.05	si:dkey-247k7.2	797677	si:dkey-247k7.2														ENSDARG00000036291	183.687	1.68274	0.390922	4.30454	1.67331e-05	0.000375974
ENSDARG00000088805	207.03	3.40745	0.648464	5.25464	1.48312e-07	3.57821e-06	FDR<0.05	nes	100150939	nestin										13139.6	-7.70839	1.15967	-6.64705	2.99029e-11	6.88463e-10	FDR<0.05	LOC100334599	100334599	hemoglobin embryonic subunit alpha														ENSDARG00000105002	66.9134	3.06314	0.711614	4.3045	1.67364e-05	0.000375974
ENSDARG00000090815	26.0427	4.96169	0.944266	5.25455	1.48385e-07	3.57821e-06	FDR<0.05	kcnj10a	100538267	potassium inwardly-rectifying channel, subfamily J, member 10a										61.7431	3.43968	0.517538	6.64623	3.00698e-11	6.91182e-10	FDR<0.05	si:dkey-7f3.9	101882768	si:dkey-7f3.9														ENSDARG00000061405	105.952	-1.8627	0.43282	-4.30364	1.68016e-05	0.00037681
ENSDARG00000018984	996.427	1.12491	0.214121	5.25361	1.49147e-07	3.59277e-06	FDR<0.05	eya2	447819	EYA transcriptional coactivator and phosphatase 2										110.131	-1.95694	0.294446	-6.64616	3.00846e-11	6.91182e-10	FDR<0.05	baxb	503609	bcl2-associated X protein, b														ENSDARG00000057107	131.583	1.88385	0.437744	4.30354	1.68092e-05	0.00037681
ENSDARG00000023759	17.359	-3.18933	0.607231	-5.25226	1.50248e-07	3.61261e-06	FDR<0.05	zgc:73226	402792	zgc:73226										80.3253	2.81519	0.423647	6.64513	3.02956e-11	6.95294e-10	FDR<0.05	dnajc5aa	386768	DnaJ (Hsp40) homolog, subfamily C, member 5aa														ENSDARG00000018069	59.1011	2.70513	0.628945	4.30106	1.69981e-05	0.000380643
ENSDARG00000035290	174.594	3.17254	0.604053	5.25209	1.50384e-07	3.61261e-06	FDR<0.05	dmrt3a	450035	doublesex and mab-3 related transcription factor 3a										16.0683	-4.91283	0.739361	-6.6447	3.03835e-11	6.96574e-10	FDR<0.05	rbp2b	432384	retinol binding protein 2b, cellular														ENSDARG00000076697	124.971	2.91965	0.678904	4.30053	1.70393e-05	0.000381162
ENSDARG00000016156	1270.61	-1.76009	0.335127	-5.25201	1.50446e-07	3.61261e-06	FDR<0.05	fam53b	406586	family with sequence similarity 53, member B										94.4498	4.29539	0.646574	6.64331	3.06725e-11	7.01342e-10	FDR<0.05	olfm2a	334035	olfactomedin 2a														ENSDARG00000078034	12.5406	6.00151	1.39575	4.29984	1.7092e-05	0.000381939
ENSDARG00000054755	11.401	-4.82671	0.919149	-5.25128	1.51043e-07	3.61907e-06	FDR<0.05	alox5ap	337376	arachidonate 5-lipoxygenase-activating protein										4712.08	-4.92706	0.741659	-6.6433	3.06733e-11	7.01342e-10	FDR<0.05	anxa1c	494158	annexin A1c														ENSDARG00000045685	17.4546	4.04145	0.940052	4.29918	1.71435e-05	0.000382684
ENSDARG00000015123	1159.76	-2.69806	0.513803	-5.25116	1.51148e-07	3.61907e-06	FDR<0.05	dnase1l4.1	445317	deoxyribonuclease 1 like 4, tandem duplicate 1										66.413	-4.31065	0.648879	-6.64323	3.06884e-11	7.01342e-10	FDR<0.05	acsl3a	567157	acyl-CoA synthetase long chain family member 3a														ENSDARG00000103752	14.8482	2.57561	0.599276	4.29787	1.72445e-05	0.000384534
ENSDARG00000012137	146.84	-4.46732	0.85074	-5.2511	1.51192e-07	3.61907e-06	FDR<0.05	cyp46a1.1	553543	cytochrome P450, family 46, subfamily A, polypeptide 1, tandem duplicate 1										22.1917	-5.8878	0.886557	-6.6412	3.11144e-11	7.10331e-10	FDR<0.05	si:ch211-117l17.5	792554	si:ch211-117l17.5														ENSDARG00000096594	463.877	2.10253	0.489389	4.29624	1.73719e-05	0.000386968
ENSDARG00000102308	136.766	-2.0352	0.387686	-5.2496	1.5243e-07	3.64486e-06	FDR<0.05	ttc39c	553591	tetratricopeptide repeat domain 39C										192.966	-4.40022	0.66274	-6.63944	3.14885e-11	7.18115e-10	FDR<0.05	ap1s3b	447897	adaptor-related protein complex 1, sigma 3 subunit, b														ENSDARG00000077023	13.7062	3.49545	0.813762	4.29542	1.74365e-05	0.000387804
ENSDARG00000061796	202.862	-2.36071	0.449735	-5.24912	1.52831e-07	3.64729e-06	FDR<0.05	rasgrp4	558453	RAS guanyl releasing protein 4										165.59	-4.56411	0.687532	-6.6384	3.17101e-11	7.22411e-10	FDR<0.05	baiap2l1a	387261	BAI1-associated protein 2-like 1a														ENSDARG00000098140	56.4999	2.22096	0.517069	4.2953	1.74461e-05	0.000387804
ENSDARG00000019236	472.468	-1.35232	0.257629	-5.24909	1.52852e-07	3.64729e-06	FDR<0.05	gsr	553575	glutathione reductase										582.423	1.89919	0.286257	6.63455	3.25489e-11	7.40744e-10	FDR<0.05	hoxb3a	30339	homeobox B3a														ENSDARG00000013784	348.665	-1.02672	0.239126	-4.29363	1.75778e-05	0.000390324
ENSDARG00000040920	641.529	1.53427	0.292436	5.24651	1.55005e-07	3.69479e-06	FDR<0.05	si:dkey-49n23.1	558742	si:dkey-49n23.1										242.604	-1.54937	0.233567	-6.63351	3.278e-11	7.44821e-10	FDR<0.05	LOC108179059	108179059	V-type proton ATPase subunit E 1														ENSDARG00000078123	11.9309	3.08976	0.720193	4.29019	1.78521e-05	0.000395999
ENSDARG00000087596	377.385	-2.79865	0.533558	-5.24526	1.5606e-07	3.71607e-06	FDR<0.05	si:ch73-95l15.5	565630	si:ch73-95l15.5										260.341	-2.87353	0.433198	-6.6333	3.28254e-11	7.44821e-10	FDR<0.05	crip1	541319	cysteine-rich protein 1														ENSDARG00000021811	2093.92	1.24921	0.291242	4.28925	1.79277e-05	0.000397209
ENSDARG00000073867	145.467	-1.17605	0.224239	-5.24463	1.56592e-07	3.72484e-06	FDR<0.05	rex1bd	564601	required for excision 1-B domain containing										282.106	2.24128	0.337885	6.63328	3.2831e-11	7.44821e-10	FDR<0.05	edil3a	793444	EGF-like repeats and discoidin I-like domains 3a														ENSDARG00000036422	249.624	-2.35555	0.549204	-4.28902	1.79465e-05	0.000397209
ENSDARG00000025091	1225.11	-2.477	0.472428	-5.24311	1.5789e-07	3.75179e-06	FDR<0.05	ezrb	561589	ezrin b										1280.16	-4.45451	0.671773	-6.63098	3.33465e-11	7.55727e-10	FDR<0.05	pycard	57923	PYD and CARD domain containing														ENSDARG00000036045	17.2607	2.97176	0.69291	4.28881	1.79629e-05	0.000397209
ENSDARG00000100630	2540	-3.62472	0.691504	-5.24178	1.59032e-07	3.77498e-06	FDR<0.05	lye	567961	lymphocyte antigen-6, epidermis										199.29	4.70662	0.70984	6.63055	3.34447e-11	7.57161e-10	FDR<0.05	calb2b	393684	calbindin 2b														ENSDARG00000040430	55.1638	3.07796	0.717898	4.28746	1.80726e-05	0.000399218
ENSDARG00000094709	744.434	0.986289	0.188186	5.24103	1.5968e-07	3.78642e-06	FDR<0.05	arl8	327551	ADP-ribosylation factor-like 8										99.5835	4.78113	0.721136	6.63	3.35692e-11	7.59189e-10	FDR<0.05	dync1i1	561525	dynein, cytoplasmic 1, intermediate chain 1														ENSDARG00000079453	122.709	2.29114	0.534816	4.28399	1.83575e-05	0.000405088
ENSDARG00000061688	675.943	1.64448	0.313897	5.23891	1.61527e-07	3.82622e-06	FDR<0.05	arvcfb	564669	ARVCF, delta catenin family member b										78.9192	-5.35785	0.808387	-6.62783	3.40668e-11	7.6964e-10	FDR<0.05	adgrg3	799479	adhesion G protein-coupled receptor G3														ENSDARG00000087717	26.2542	-2.31347	0.540259	-4.28215	1.85098e-05	0.000408025
ENSDARG00000057218	263.659	-1.58115	0.301857	-5.23805	1.62279e-07	3.84005e-06	FDR<0.05	tbc1d15	492676	TBC1 domain family, member 15										862.147	-1.54686	0.233441	-6.62635	3.44089e-11	7.7656e-10	FDR<0.05	snap23.1	393159	synaptosomal-associated protein 23.1														ENSDARG00000079046	131.904	0.890657	0.208021	4.28156	1.85586e-05	0.000408674
ENSDARG00000067916	125.586	-1.35641	0.259036	-5.2364	1.63741e-07	3.87061e-06	FDR<0.05	lyn	447804	LYN proto-oncogene, Src family tyrosine kinase										130.103	-6.086	0.918859	-6.62343	3.50949e-11	7.91221e-10	FDR<0.05	cpa5	246092	carboxypeptidase A5														ENSDARG00000032831	991.689	1.50657	0.351907	4.28116	1.85919e-05	0.000408984
ENSDARG00000036809	1180.52	1.98044	0.378302	5.23508	1.64916e-07	3.89435e-06	FDR<0.05	si:ch211-106j24.1	555478	si:ch211-106j24.1										87.7185	4.33444	0.654634	6.62116	3.56398e-11	8.02673e-10	FDR<0.05	tmem178b	436669	transmembrane protein 178B														ENSDARG00000100308	127.164	1.90362	0.444725	4.28045	1.86514e-05	0.000409867
ENSDARG00000006915	333.322	-1.43592	0.274331	-5.23425	1.65658e-07	3.90782e-06	FDR<0.05	arl8ba	337424	ADP-ribosylation factor-like 8Ba										319.371	-2.58444	0.390358	-6.62069	3.57515e-11	8.04354e-10	FDR<0.05	nipal3	436907	NIPA-like domain containing 3														ENSDARG00000054878	54.3049	-2.0575	0.480897	-4.27847	1.88183e-05	0.000412734
ENSDARG00000095906	363.216	4.6292	0.884646	5.23283	1.66936e-07	3.93389e-06	FDR<0.05	NA	NA	NA										125.586	-1.74101	0.262976	-6.62042	3.58175e-11	8.05005e-10	FDR<0.05	lyn	447804	LYN proto-oncogene, Src family tyrosine kinase														ENSDARG00000057881	31.2549	3.22142	0.752943	4.27844	1.88208e-05	0.000412734
ENSDARG00000037555	542.913	1.10223	0.210657	5.23234	1.67377e-07	3.93895e-06	FDR<0.05	atoh8	561606	atonal bHLH transcription factor 8										32.0837	-6.45103	0.974455	-6.62015	3.58843e-11	8.05672e-10	FDR<0.05	cldng	81586	claudin g														ENSDARG00000097904	63.8849	1.84218	0.430643	4.27773	1.88806e-05	0.000413615
ENSDARG00000097032	72.6075	-3.09384	0.591308	-5.23221	1.67497e-07	3.93895e-06	FDR<0.05	si:ch211-256a21.4	100535085	si:ch211-256a21.4										503.069	-2.13639	0.322741	-6.61951	3.60385e-11	8.08297e-10	FDR<0.05	arl5c	393819	ADP-ribosylation factor-like 5C														ENSDARG00000011809	194.481	2.42683	0.567395	4.27714	1.89312e-05	0.000414296
ENSDARG00000101206	87.4453	-2.58479	0.494072	-5.23161	1.68042e-07	3.9477e-06	FDR<0.05	zgc:113363	791449	zgc:113363										1647.24	-1.2487	0.188656	-6.6189	3.61872e-11	8.10794e-10	FDR<0.05	tpd52l2b	322103	tumor protein D52-like 2b														ENSDARG00000075321	7.14948	6.40828	1.49928	4.27425	1.91785e-05	0.000419276
ENSDARG00000033437	207.555	-2.14046	0.409302	-5.22954	1.69929e-07	3.98791e-06	FDR<0.05	NA	NA	NA										978.819	-3.23924	0.489422	-6.61851	3.62836e-11	8.12117e-10	FDR<0.05	jak2a	30307	Janus kinase 2a														ENSDARG00000037496	10.7503	4.55159	1.06513	4.27325	1.92644e-05	0.000420719
ENSDARG00000099730	841.231	-1.57804	0.301795	-5.22884	1.70579e-07	3.99863e-06	FDR<0.05	pkma	335817	pyruvate kinase M1/2a										241.361	4.48324	0.677554	6.61681	3.67037e-11	8.20673e-10	FDR<0.05	map7d2b	100002505	MAP7 domain containing 2b														ENSDARG00000103589	74.5006	-2.41416	0.564998	-4.27287	1.92973e-05	0.000421004
ENSDARG00000037079	206.082	-0.99919	0.191105	-5.22849	1.70896e-07	3.99863e-06	FDR<0.05	cfap36	678564	cilia and flagella associated protein 36										2866.45	-3.28752	0.496947	-6.61544	3.70445e-11	8.27441e-10	FDR<0.05	nfkbiaa	406463	nuclear factor of kappa light polypeptide gene enhancer in B-cells inhibitor, alpha a														ENSDARG00000015016	970.782	1.19371	0.2794	4.2724	1.93377e-05	0.00042145
ENSDARG00000021789	1376.32	1.36035	0.260182	5.22848	1.70913e-07	3.99863e-06	FDR<0.05	myoc	548602	myocilin										631.92	-3.45218	0.521875	-6.61495	3.71686e-11	8.29359e-10	FDR<0.05	cnmd	791772	chondromodulin														ENSDARG00000039356	142.371	-1.6553	0.387742	-4.26907	1.96286e-05	0.000427352
ENSDARG00000009978	10356.2	-3.73829	0.715429	-5.22524	1.73929e-07	4.06178e-06	FDR<0.05	icn	336655	ictacalcin										102.014	3.31439	0.501058	6.61478	3.72117e-11	8.2947e-10	FDR<0.05	rac3a	437027	Rac family small GTPase 3a														ENSDARG00000078659	622.09	-1.07816	0.252612	-4.26806	1.97178e-05	0.000428851
ENSDARG00000014956	243.142	-1.29321	0.247494	-5.2252	1.73969e-07	4.06178e-06	FDR<0.05	diablob	570425	diablo, IAP-binding mitochondrial protein b										144.783	-5.55349	0.839658	-6.61399	3.74091e-11	8.33013e-10	FDR<0.05	vstm5	100334955	V-set and transmembrane domain containing 5														ENSDARG00000059939	72.977	3.37965	0.791974	4.26737	1.9779e-05	0.000429742
ENSDARG00000038639	411.067	-3.88681	0.743951	-5.22454	1.74584e-07	4.07196e-06	FDR<0.05	elovl6l	100150288	ELOVL family member 6, elongation of long chain fatty acids like										64.3842	3.88846	0.588122	6.61166	3.80032e-11	8.45376e-10	FDR<0.05	klhl4	559349	kelch-like family member 4														ENSDARG00000041430	261.647	-1.27756	0.299465	-4.26614	1.98881e-05	0.00043167
ENSDARG00000019233	169.623	1.97383	0.377888	5.22332	1.75747e-07	4.09488e-06	FDR<0.05	nln	449659	neurolysin (metallopeptidase M3 family)										62.3908	6.34237	0.959349	6.61112	3.8142e-11	8.47596e-10	FDR<0.05	si:dkey-27p18.5	100003123	si:dkey-27p18.5														ENSDARG00000033393	10.5142	3.68639	0.864674	4.26333	2.01404e-05	0.000436356
ENSDARG00000076386	81.825	-3.13491	0.600445	-5.22099	1.7797e-07	4.14245e-06	FDR<0.05	epdl1	100302470	ependymin-like 1										62.3815	4.97577	0.752676	6.61077	3.8233e-11	8.48749e-10	FDR<0.05	scdb	553734	stearoyl-CoA desaturase b														ENSDARG00000002255	162.536	2.02837	0.475777	4.26328	2.01452e-05	0.000436356
ENSDARG00000101393	27.4596	-2.17203	0.416044	-5.22066	1.78289e-07	4.14562e-06	FDR<0.05	si:dkey-31g6.6	100535653	si:dkey-31g6.6										1120.96	1.79259	0.271211	6.60956	3.85452e-11	8.54807e-10	FDR<0.05	si:ch211-133n4.4	559260	si:ch211-133n4.4														ENSDARG00000042785	170.312	-2.70214	0.634128	-4.2612	2.03336e-05	0.000439988
ENSDARG00000002336	951.754	2.6099	0.500003	5.21977	1.79147e-07	4.16132e-06	FDR<0.05	dlc	30120	deltaC										180.291	2.766	0.418505	6.60923	3.86329e-11	8.55875e-10	FDR<0.05	fgf12b	751749	fibroblast growth factor 12b														ENSDARG00000045482	35.1779	2.42863	0.570027	4.26055	2.03922e-05	0.000440803
ENSDARG00000100664	1387.6	-1.59377	0.305351	-5.21946	1.79444e-07	4.16398e-06	FDR<0.05	wdr1	394014	WD repeat domain 1										103.831	4.81493	0.728604	6.60843	3.88406e-11	8.59601e-10	FDR<0.05	dctn1b	100003026	dynactin 1b														ENSDARG00000055400	68.3552	3.58339	0.841151	4.2601	2.04334e-05	0.000441244
ENSDARG00000102965	46.2488	-1.76311	0.337842	-5.21874	1.80141e-07	4.17589e-06	FDR<0.05	LOC100331694	100331694	bromo adjacent homology domain-containing 1 protein-like										91.5408	-3.65304	0.552871	-6.60741	3.91108e-11	8.647e-10	FDR<0.05	si:ch1073-443f11.2	100334410	si:ch1073-443f11.2														ENSDARG00000104891	21.7433	3.12394	0.733759	4.25744	2.06782e-05	0.000445421
ENSDARG00000061352	340.693	-1.52915	0.293101	-5.21713	1.81714e-07	4.20807e-06	FDR<0.05	bcl11aa	678650	B-cell CLL/lymphoma 11Aa										1592.04	-2.2773	0.344829	-6.60413	3.99864e-11	8.83159e-10	FDR<0.05	chmp4bb	406766	charged multivesicular body protein 4Bb														ENSDARG00000090872	789.665	2.03033	0.476903	4.25733	2.06879e-05	0.000445421
ENSDARG00000010384	14.7962	-5.83736	1.11899	-5.21665	1.8219e-07	4.21481e-06	FDR<0.05	lpar5a	322473	lysophosphatidic acid receptor 5a										5364.41	2.83593	0.42947	6.60334	4.02006e-11	8.86987e-10	FDR<0.05	pah	378962	phenylalanine hydroxylase														ENSDARG00000071658	553.183	1.96902	0.462502	4.25731	2.06899e-05	0.000445421
ENSDARG00000044513	265.785	0.907459	0.173969	5.21622	1.82607e-07	4.22017e-06	FDR<0.05	tpst1l	393171	tyrosylprotein sulfotransferase 1, like										473.976	-2.7772	0.420713	-6.60117	4.07927e-11	8.99137e-10	FDR<0.05	gmds	393461	GDP-mannose 4,6-dehydratase														ENSDARG00000087224	7.31688	6.24465	1.46737	4.25568	2.08412e-05	0.000447945
ENSDARG00000028348	268.639	3.13412	0.601071	5.21423	1.84586e-07	4.26158e-06	FDR<0.05	pax3b	100150137	paired box 3b										1153.09	-4.97392	0.753985	-6.59685	4.19996e-11	9.24801e-10	FDR<0.05	scel	368684	sciellin														ENSDARG00000098058	8190.27	1.67684	0.394032	4.25559	2.08494e-05	0.000447945
ENSDARG00000063527	161.018	2.24056	0.429808	5.21294	1.85872e-07	4.28691e-06	FDR<0.05	elmo2	100006857	engulfment and cell motility 2										319.965	1.52619	0.231395	6.59558	4.23586e-11	9.31761e-10	FDR<0.05	adnpb	100330315	activity-dependent neuroprotector homeobox b														ENSDARG00000017195	201.245	-2.3745	0.55812	-4.25445	2.09563e-05	0.000449738
ENSDARG00000074118	48.9764	-3.42116	0.656546	-5.21085	1.8798e-07	4.3297e-06	FDR<0.05	ftr15	571427	finTRIM family, member 15										30.0758	4.56829	0.692988	6.59216	4.33478e-11	9.52087e-10	FDR<0.05	atp6ap1lb	561786	ATPase, H transporting, lysosomal accessory protein 1-like b														ENSDARG00000103518	7.44176	3.23969	0.761519	4.25425	2.09753e-05	0.000449738
ENSDARG00000062756	25.3402	-3.38159	0.648967	-5.21072	1.88107e-07	4.3297e-06	FDR<0.05	pllp	558650	plasmolipin										398.784	-4.09456	0.621133	-6.59208	4.33704e-11	9.52087e-10	FDR<0.05	agr2	335616	anterior gradient 2														ENSDARG00000005993	270.302	-1.24385	0.292428	-4.25352	2.10439e-05	0.000450739
ENSDARG00000076230	36.3809	-3.19889	0.613991	-5.21	1.88843e-07	4.34224e-06	FDR<0.05	atp10b	563932	ATPase, class V, type 10B										57.5676	7.16251	1.08679	6.59053	4.38266e-11	9.6113e-10	FDR<0.05	tmsb2	566329	thymosin beta 2														ENSDARG00000004305	99.7039	1.44114	0.338828	4.2533	2.10646e-05	0.000450739
ENSDARG00000058369	767.754	1.26595	0.243028	5.20907	1.89784e-07	4.35949e-06	FDR<0.05	mex3b	569582	mex-3 RNA binding family member B										27.8753	5.30459	0.805465	6.58575	4.52608e-11	9.91582e-10	FDR<0.05	amigo1	100144409	adhesion molecule with Ig-like domain 1														ENSDARG00000014201	645.878	2.10214	0.494541	4.25068	2.13122e-05	0.000455579
ENSDARG00000076302	252.287	2.35568	0.452293	5.20831	1.90573e-07	4.37319e-06	FDR<0.05	si:ch211-119e14.2	570481	si:ch211-119e14.2										63.8849	3.05446	0.463986	6.58307	4.60832e-11	1.00858e-09	FDR<0.05	LOC108190093	108190093	uncharacterized LOC108190093														ENSDARG00000063018	26.9971	3.35646	0.790069	4.24831	2.15389e-05	0.000459959
ENSDARG00000101096	22.7183	-5.71799	1.0984	-5.20574	1.93226e-07	4.42862e-06	FDR<0.05	cebp1	114453	CCAAT/enhancer binding protein (C/EBP) 1										262.248	4.90687	0.745658	6.58058	4.6861e-11	1.02388e-09	FDR<0.05	dclk1b	100151759	doublecortin-like kinase 1b														ENSDARG00000087979	34.1553	3.01054	0.70895	4.24647	2.17164e-05	0.000462934
ENSDARG00000029356	246.057	-3.30581	0.635049	-5.20559	1.93378e-07	4.42862e-06	FDR<0.05	mboat1	572841	membrane bound O-acyltransferase domain containing 1										557.569	-3.12557	0.474972	-6.58053	4.68767e-11	1.02388e-09	FDR<0.05	NA	NA	NA														ENSDARG00000070353	810.568	2.16982	0.510976	4.24641	2.17219e-05	0.000462934
ENSDARG00000060390	532.334	-1.56189	0.300061	-5.20524	1.93748e-07	4.43264e-06	FDR<0.05	stk26	100151762	serine/threonine protein kinase 26										43.2309	6.54237	0.994302	6.57986	4.70896e-11	1.0275e-09	FDR<0.05	fam131ba	565996	family with sequence similarity 131, member Ba														ENSDARG00000031283	128.174	2.75509	0.649323	4.24301	2.20541e-05	0.000469541
ENSDARG00000104538	126.733	-2.4789	0.476372	-5.2037	1.95358e-07	4.46498e-06	FDR<0.05	tmem184a	406841	transmembrane protein 184a										6731.38	-1.96856	0.29943	-6.57434	4.88686e-11	1.06525e-09	FDR<0.05	mibp2	386710	muscle-specific beta 1 integrin binding protein 2														ENSDARG00000052764	39.615	2.65483	0.625944	4.24132	2.22213e-05	0.000472351
ENSDARG00000054438	1858.94	1.20449	0.231514	5.20267	1.9645e-07	4.48545e-06	FDR<0.05	fzd2	30370	frizzled class receptor 2										109.525	-2.71409	0.412842	-6.57417	4.89261e-11	1.06543e-09	FDR<0.05	ethe1	405865	ethylmalonic encephalopathy 1														ENSDARG00000087745	15.8189	2.30855	0.544311	4.24122	2.22307e-05	0.000472351
ENSDARG00000090965	56.1529	-1.75245	0.337213	-5.19687	2.02669e-07	4.6228e-06	FDR<0.05	ripk3	100004555	receptor-interacting serine-threonine kinase 3										659.289	2.50402	0.380926	6.57351	4.91412e-11	1.06904e-09	FDR<0.05	sypl1	100330238	synaptophysin-like 1														ENSDARG00000077188	32.5945	2.18558	0.515351	4.24095	2.22576e-05	0.000472451
ENSDARG00000018967	24.1045	-3.6369	0.699906	-5.19628	2.0332e-07	4.63283e-06	FDR<0.05	gabbr1a	373873	gamma-aminobutyric acid (GABA) B receptor, 1a										59.8205	-5.3455	0.813329	-6.57237	4.95207e-11	1.07622e-09	FDR<0.05	cxcr3.2	791973	chemokine (C-X-C motif) receptor 3, tandem duplicate 2														ENSDARG00000038814	17.8944	3.66059	0.863824	4.23766	2.25861e-05	0.000478944
ENSDARG00000078551	62.4596	-1.75806	0.338342	-5.1961	2.03516e-07	4.63283e-06	FDR<0.05	zgc:171242	100126807	zgc:171242										41.796	3.55386	0.540776	6.57177	4.9719e-11	1.07945e-09	FDR<0.05	sorbs2a	571008	sorbin and SH3 domain containing 2a														ENSDARG00000076757	32.1069	2.93427	0.692588	4.23668	2.26851e-05	0.000480562
ENSDARG00000036105	30.3826	2.56533	0.493752	5.19557	2.04093e-07	4.64132e-06	FDR<0.05	si:dkeyp-92c9.2	571482	si:dkeyp-92c9.2										860.388	2.30316	0.350496	6.57115	4.99291e-11	1.08293e-09	FDR<0.05	en1b	541371	engrailed homeobox 1b														ENSDARG00000013063	273.939	1.30056	0.307026	4.23599	2.27543e-05	0.000481545
ENSDARG00000037837	451.457	1.25515	0.241629	5.19455	2.05216e-07	4.66222e-06	FDR<0.05	ogfr	321658	opioid growth factor receptor										61.1127	-3.9691	0.604039	-6.57094	4.99985e-11	1.08335e-09	FDR<0.05	si:ch73-196i15.3	108004537	si:ch73-196i15.3														ENSDARG00000029692	253.776	1.90884	0.450847	4.23389	2.29681e-05	0.000485586
ENSDARG00000059858	116.601	2.39607	0.461364	5.19345	2.06437e-07	4.68529e-06	FDR<0.05	pappab	101448001	pregnancy-associated plasma protein A, pappalysin 1b										162.022	-2.65327	0.40387	-6.56961	5.0447e-11	1.09198e-09	FDR<0.05	glod5	553706	glyoxalase domain containing 5														ENSDARG00000053499	138.379	2.55934	0.604617	4.233	2.30593e-05	0.000487027
ENSDARG00000061462	86.2106	3.33369	0.642014	5.19254	2.07439e-07	4.70258e-06	FDR<0.05	vwa7	100034575	von Willebrand factor A domain containing 7										22.2193	-5.25129	0.799894	-6.56499	5.20368e-11	1.12527e-09	FDR<0.05	clcnk	393353	chloride channel K														ENSDARG00000104077	200.732	-2.0667	0.488452	-4.23113	2.32521e-05	0.00049061
ENSDARG00000058740	174.425	-2.09325	0.403137	-5.19239	2.07613e-07	4.70258e-06	FDR<0.05	ube2r2	436873	ubiquitin-conjugating enzyme E2R 2										754.385	2.06662	0.314846	6.56389	5.24232e-11	1.1325e-09	FDR<0.05	kif1b	369190	kinesin family member 1B														ENSDARG00000008829	37.573	2.71279	0.641364	4.22971	2.3399e-05	0.000493217
ENSDARG00000073933	26.5673	4.93444	0.950568	5.19105	2.09116e-07	4.73193e-06	FDR<0.05	gareml	100331995	GRB2 associated, regulator of MAPK1-like										423.925	-4.12918	0.629101	-6.56362	5.25155e-11	1.13336e-09	FDR<0.05	zgc:163030	566959	zgc:163030														ENSDARG00000017155	61.7643	1.88688	0.446236	4.22844	2.35321e-05	0.000495531
ENSDARG00000078004	13.2139	-5.80739	1.11905	-5.18955	2.10802e-07	4.76533e-06	FDR<0.05	drl	30167	draculin										92.4461	4.91961	0.749644	6.56258	5.28831e-11	1.13913e-09	FDR<0.05	nptnb	403006	neuroplastin b														ENSDARG00000095022	33.9546	3.34472	0.79124	4.22719	2.36632e-05	0.000497798
ENSDARG00000005716	382.533	1.91531	0.36911	5.18899	2.11443e-07	4.77509e-06	FDR<0.05	olfml2ba	557997	olfactomedin-like 2Ba										23.8182	-4.60369	0.701507	-6.56257	5.28878e-11	1.13913e-09	FDR<0.05	NA	NA	NA														ENSDARG00000102794	11.2913	2.88525	0.682622	4.22673	2.37115e-05	0.000498318
ENSDARG00000103361	451.358	1.56108	0.300886	5.18829	2.12235e-07	4.78821e-06	FDR<0.05	tshz3b	565811	teashirt zinc finger homeobox 3b										435.826	3.59804	0.548351	6.56156	5.32477e-11	1.14575e-09	FDR<0.05	NA	NA	NA														ENSDARG00000063207	12.1773	4.85854	1.1503	4.22372	2.40304e-05	0.000504518
ENSDARG00000098313	165.504	-2.87546	0.554283	-5.1877	2.12906e-07	4.7986e-06	FDR<0.05	NA	NA	NA										40.2452	6.74264	1.02768	6.56105	5.34302e-11	1.14854e-09	FDR<0.05	gabra5	799124	gamma-aminobutyric acid (GABA) A receptor, alpha 5														ENSDARG00000089913	173.231	1.94147	0.459829	4.22216	2.41978e-05	0.00050753
ENSDARG00000102184	984.954	0.994039	0.191682	5.18587	2.15011e-07	4.84125e-06	FDR<0.05	mib1	352910	mindbomb E3 ubiquitin protein ligase 1										59.4231	7.51435	1.14543	6.56026	5.37124e-11	1.15346e-09	FDR<0.05	npas4a	724016	neuronal PAS domain protein 4a														ENSDARG00000062934	8.18827	6.58396	1.55972	4.22125	2.42956e-05	0.000509078
ENSDARG00000069594	340.356	1.03786	0.200266	5.18238	2.19073e-07	4.92785e-06	FDR<0.05	kif13a	100331282	kinesin family member 13A										55.5262	3.88744	0.592783	6.55795	5.45518e-11	1.17033e-09	FDR<0.05	si:ch211-189k9.2	793832	si:ch211-189k9.2														ENSDARG00000062687	33.152	3.7074	0.878469	4.2203	2.43979e-05	0.000510717
ENSDARG00000004405	76.0934	-1.77257	0.34218	-5.18023	2.21617e-07	4.98016e-06	FDR<0.05	snx10a	403027	sorting nexin 10a										212.591	2.47891	0.378053	6.55705	5.48838e-11	1.17629e-09	FDR<0.05	phf21aa	497383	PHD finger protein 21Aa														ENSDARG00000043395	92.1217	1.70833	0.405063	4.21744	2.47093e-05	0.000516724
ENSDARG00000074366	15.7542	3.40772	0.65816	5.17765	2.24699e-07	5.04444e-06	FDR<0.05	NA	NA	NA										489.005	3.53571	0.539333	6.55572	5.53751e-11	1.18565e-09	FDR<0.05	insm1a	402941	insulinoma-associated 1a														ENSDARG00000039901	7.92474	3.5562	0.845383	4.20662	2.59222e-05	0.000541555
ENSDARG00000095796	492.583	-3.65705	0.706368	-5.17727	2.2516e-07	5.04979e-06	FDR<0.05	si:dkey-87o1.2	796684	si:dkey-87o1.2										258.741	-5.21456	0.795509	-6.55499	5.56457e-11	1.19027e-09	FDR<0.05	s100a11	100307070	S100 calcium binding protein A11														ENSDARG00000021443	4741.32	-1.14224	0.271557	-4.20624	2.59652e-05	0.000541919
ENSDARG00000096359	98.0306	-3.00805	0.581104	-5.17644	2.26155e-07	5.06712e-06	FDR<0.05	eppk1	101885652	epiplakin 1										185.749	-2.88006	0.439567	-6.55205	5.67521e-11	1.21274e-09	FDR<0.05	ssx2ipa	393808	synovial sarcoma, X breakpoint 2 interacting protein a														ENSDARG00000067626	45.4803	2.29539	0.545823	4.20537	2.60654e-05	0.000543473
ENSDARG00000068883	12.2032	-4.42458	0.854802	-5.17615	2.26512e-07	5.07012e-06	FDR<0.05	tspan13a	798836	tetraspanin 13a										36.9665	-4.02945	0.615074	-6.55116	5.70916e-11	1.2188e-09	FDR<0.05	si:dkeyp-12a9.5	561751	si:dkeyp-12a9.5														ENSDARG00000014828	23.0852	3.17966	0.756135	4.20515	2.60912e-05	0.000543477
ENSDARG00000097006	365.751	-3.69681	0.71425	-5.1758	2.26939e-07	5.07469e-06	FDR<0.05	si:dkey-54h16.1	100535472	si:dkey-54h16.1										123.321	5.15558	0.787022	6.55074	5.72523e-11	1.22103e-09	FDR<0.05	ppp2r2bb	558810	protein phosphatase 2, regulatory subunit B, beta b														ENSDARG00000041323	152.18	2.916	0.69378	4.20307	2.63323e-05	0.000547959
ENSDARG00000019420	2223.76	-2.73559	0.528944	-5.1718	2.31853e-07	5.17949e-06	FDR<0.05	etnk1	565971	ethanolamine kinase 1										51.5146	-2.02454	0.309091	-6.54998	5.75457e-11	1.22608e-09	FDR<0.05	NA	NA	NA														ENSDARG00000074863	16.7674	2.48926	0.59251	4.2012	2.65499e-05	0.000551947
ENSDARG00000086762	104.93	-2.51459	0.486373	-5.17009	2.33982e-07	5.21756e-06	FDR<0.05	gsdmea	101884911	gasdermin Ea										32.572	-4.23575	0.646875	-6.54801	5.83074e-11	1.24109e-09	FDR<0.05	lcp2a	336073	lymphocyte cytosolic protein 2a														ENSDARG00000004187	124.515	2.63962	0.628918	4.19708	2.70374e-05	0.00056153
ENSDARG00000003216	4569.68	-3.13062	0.605532	-5.17002	2.34068e-07	5.21756e-06	FDR<0.05	anxa2a	325557	annexin A2a										442.848	1.00593	0.153632	6.54767	5.84427e-11	1.24275e-09	FDR<0.05	traf4a	404045	tnf receptor-associated factor 4a														ENSDARG00000009727	41.9021	-2.0147	0.480122	-4.19623	2.71395e-05	0.000562787
ENSDARG00000018693	3400.03	1.89468	0.366485	5.16988	2.34245e-07	5.21756e-06	FDR<0.05	cdh2	30291	cadherin 2, type 1, N-cadherin (neuronal)										45.5692	3.52297	0.538173	6.54617	5.90332e-11	1.25408e-09	FDR<0.05	ankrd13b	568981	ankyrin repeat domain 13B														ENSDARG00000019304	76.5397	2.49558	0.594734	4.19613	2.7151e-05	0.000562787
ENSDARG00000056324	32.7791	-3.20034	0.619076	-5.16954	2.34667e-07	5.22186e-06	FDR<0.05	zgc:123295	641564	zgc:123295										41.1756	4.12657	0.630722	6.54261	6.04545e-11	1.2821e-09	FDR<0.05	gpr19	393969	G protein-coupled receptor 19														ENSDARG00000010773	221.202	1.84831	0.44069	4.19413	2.73925e-05	0.000567236
ENSDARG00000075729	29.1205	2.48035	0.479958	5.16786	2.36793e-07	5.26399e-06	FDR<0.05	NA	NA	NA										58.8089	3.97415	0.60743	6.54257	6.04701e-11	1.2821e-09	FDR<0.05	nrg2b	100270726	neuregulin 2b														ENSDARG00000006747	87.7185	2.5824	0.615854	4.19319	2.75053e-05	0.000569016
ENSDARG00000102191	224.422	1.19317	0.230891	5.16768	2.37023e-07	5.26399e-06	FDR<0.05	LOC101886030	101886030	copine-8										32.1106	-5.49589	0.840361	-6.53992	6.15538e-11	1.3038e-09	FDR<0.05	rasgrp2	557063	RAS guanyl releasing protein 2 (calcium and DAG-regulated)														ENSDARG00000043510	230.065	1.12972	0.269525	4.1915	2.77116e-05	0.00057264
ENSDARG00000028848	439.6	-0.810354	0.156942	-5.1634	2.42509e-07	5.38059e-06	FDR<0.05	lsm12a	407986	LSM12 homolog a										449.409	-4.98006	0.76156	-6.5393	6.18088e-11	1.30793e-09	FDR<0.05	s100w	569958	S100 calcium binding protein W														ENSDARG00000020450	7.57915	6.0329	1.43938	4.19131	2.77346e-05	0.00057264
ENSDARG00000026473	632.262	1.53538	0.297376	5.1631	2.42896e-07	5.38392e-06	FDR<0.05	six1b	404627	SIX homeobox 1b										557.439	-2.14092	0.327452	-6.53814	6.22905e-11	1.31683e-09	FDR<0.05	gale	678540	UDP-galactose-4-epimerase														ENSDARG00000067710	49.4358	-1.79927	0.429463	-4.18959	2.79461e-05	0.000576446
ENSDARG00000096990	380.326	-3.34753	0.648627	-5.16095	2.45701e-07	5.44078e-06	FDR<0.05	NA	NA	NA										39.019	4.25039	0.650156	6.5375	6.25573e-11	1.32119e-09	FDR<0.05	rftn1a	100149692	raftlin, lipid raft linker 1a														ENSDARG00000097299	16.2557	2.08636	0.498032	4.18922	2.79921e-05	0.000576833
ENSDARG00000051888	1299.57	-1.38152	0.267801	-5.15877	2.48575e-07	5.49909e-06	FDR<0.05	ist1	321460	increased sodium tolerance 1 homolog (yeast)										74.9801	8.50823	1.30205	6.53447	6.38349e-11	1.34686e-09	FDR<0.05	stxbp5l	567605	syntaxin binding protein 5-like														ENSDARG00000093411	44.4671	3.47626	0.829902	4.18875	2.8049e-05	0.000577444
ENSDARG00000093936	23.0368	-4.25158	0.824536	-5.15633	2.51843e-07	5.56597e-06	FDR<0.05	NA	NA	NA										162.152	1.57257	0.240701	6.53327	6.43489e-11	1.35639e-09	FDR<0.05	ccdc120	768286	coiled-coil domain containing 120														ENSDARG00000037553	14.3437	3.94823	0.943254	4.18576	2.84216e-05	0.000584547
ENSDARG00000060004	1675.14	1.34249	0.260562	5.15229	2.57329e-07	5.6817e-06	FDR<0.05	fzd7a	30369	frizzled class receptor 7a										135.98	4.37145	0.669191	6.53244	6.47073e-11	1.36262e-09	FDR<0.05	bsnb	101175706	bassoon (presynaptic cytomatrix protein) b														ENSDARG00000100722	14.9185	3.98267	0.951536	4.18552	2.84515e-05	0.000584595
ENSDARG00000098984	210.273	1.66541	0.323549	5.14733	2.64226e-07	5.82833e-06	FDR<0.05	pid1	541377	phosphotyrosine interaction domain containing 1										143.262	6.11701	0.936846	6.52936	6.60508e-11	1.38956e-09	FDR<0.05	cyb561a3b	564404	cytochrome b561 family, member A3b														ENSDARG00000013087	601.79	1.24803	0.298202	4.18518	2.84936e-05	0.000584892
ENSDARG00000042780	13.5124	-3.62471	0.704448	-5.14547	2.66859e-07	5.88071e-06	FDR<0.05	apoba	566465	apolipoprotein Ba										151.449	5.87342	0.899866	6.52699	6.71043e-11	1.41036e-09	FDR<0.05	si:ch211-57n23.4	799595	si:ch211-57n23.4														ENSDARG00000045156	16.6038	3.54196	0.846401	4.18473	2.85506e-05	0.000585495
ENSDARG00000098191	974.521	-2.18514	0.424702	-5.14513	2.67338e-07	5.88557e-06	FDR<0.05	si:dkey-16l2.20	100000168	si:dkey-16l2.20										735.998	-4.40366	0.674712	-6.52673	6.72217e-11	1.41146e-09	FDR<0.05	tmem176l.4	100331729	transmembrane protein 176l.4														ENSDARG00000079024	24.9098	3.50937	0.838722	4.18418	2.86197e-05	0.000585785
ENSDARG00000055514	6147.11	-3.86345	0.751303	-5.14234	2.7134e-07	5.9679e-06	FDR<0.05	icn2	100005083	ictacalcin 2										81.297	4.08904	0.626651	6.52522	6.79021e-11	1.42437e-09	FDR<0.05	sarm1	403143	sterile alpha and TIR motif containing 1														ENSDARG00000103906	21.421	2.2266	0.532148	4.18418	2.862e-05	0.000585785
ENSDARG00000069192	423.925	-3.21648	0.625586	-5.14154	2.72492e-07	5.98657e-06	FDR<0.05	zgc:163030	566959	zgc:163030										124.515	4.40206	0.675045	6.52114	6.97771e-11	1.46229e-09	FDR<0.05	zgc:122979	641576	zgc:122979														ENSDARG00000014181	645.315	1.60151	0.383098	4.18042	2.90966e-05	0.000594963
ENSDARG00000004979	28.7388	-2.49093	0.484485	-5.14139	2.72715e-07	5.98657e-06	FDR<0.05	elovl5	393425	ELOVL fatty acid elongase 5										898.156	5.87126	0.90062	6.51913	7.07168e-11	1.48055e-09	FDR<0.05	slc2a11b	564970	solute carrier family 2 (facilitated glucose transporter), member 11b														ENSDARG00000030376	27.629	3.33161	0.797253	4.17886	2.92979e-05	0.000598503
ENSDARG00000078619	8878.42	-2.83048	0.550645	-5.14029	2.74308e-07	6.01575e-06	FDR<0.05	pnp5a	791647	purine nucleoside phosphorylase 5a										52.0503	6.92315	1.06203	6.51876	7.08896e-11	1.48274e-09	FDR<0.05	fam131bb	556725	family with sequence similarity 131, member Bb														ENSDARG00000101102	73.6904	1.39023	0.332781	4.1776	2.94598e-05	0.00060123
ENSDARG00000090850	14.8271	-4.18622	0.814833	-5.13752	2.78392e-07	6.09943e-06	FDR<0.05	serpina1l	321195	serine (or cysteine) proteinase inhibitor, clade A (alpha-1 antiproteinase, antitrypsin), member 1, like										191.2	3.95564	0.607266	6.51385	7.32496e-11	1.53063e-09	FDR<0.05	NA	NA	NA														ENSDARG00000104613	150.745	1.27592	0.305717	4.17352	2.99928e-05	0.000611519
ENSDARG00000009488	264.392	-2.19369	0.427141	-5.13575	2.81024e-07	6.15118e-06	FDR<0.05	gipc2	393904	GIPC PDZ domain containing family, member 2										368.225	-4.53843	0.696804	-6.5132	7.3564e-11	1.53572e-09	FDR<0.05	cldnf	81585	claudin f														ENSDARG00000062667	26.6829	2.71752	0.651253	4.17276	3.00935e-05	0.000612982
ENSDARG00000104795	727.682	-3.36	0.654307	-5.13519	2.81852e-07	6.16337e-06	FDR<0.05	cxcl8a	100002946	chemokine (C-X-C motif) ligand 8a										84.6904	3.33605	0.512642	6.50757	7.6376e-11	1.59289e-09	FDR<0.05	fgf3	30549	fibroblast growth factor 3														ENSDARG00000077054	33.7114	-1.57621	0.377973	-4.17016	3.04384e-05	0.000618854
ENSDARG00000010250	500.364	-2.10313	0.409619	-5.13436	2.83101e-07	6.18474e-06	FDR<0.05	nqo1	322506	NAD(P)H dehydrogenase, quinone 1										3871.41	-4.94942	0.760622	-6.50706	7.66343e-11	1.59674e-09	FDR<0.05	krt17	100034647	keratin 17														ENSDARG00000076404	18.758	2.9516	0.707794	4.17015	3.04402e-05	0.000618854
ENSDARG00000087697	2569.75	2.57179	0.501014	5.13317	2.8491e-07	6.2183e-06	FDR<0.05	lpl	30354	lipoprotein lipase										37.9827	4.79944	0.737681	6.50612	7.71187e-11	1.6053e-09	FDR<0.05	ajm1	568961	apical junction component 1 homolog														ENSDARG00000096920	21.8778	3.71711	0.891519	4.16941	3.05389e-05	0.000620265
ENSDARG00000015955	86.9327	-2.82025	0.549441	-5.13294	2.85255e-07	6.21988e-06	FDR<0.05	cldnc	81582	claudin c										65.5156	7.89722	1.21397	6.50529	7.75431e-11	1.61258e-09	FDR<0.05	khdrbs2	768147	KH domain containing, RNA binding, signal transduction associated 2														ENSDARG00000060152	32.9386	2.4815	0.595334	4.16825	3.06943e-05	0.000622823
ENSDARG00000002196	438.196	-2.03591	0.396853	-5.13014	2.8953e-07	6.30705e-06	FDR<0.05	bach1b	553688	BTB and CNC homology 1, basic leucine zipper transcription factor 1 b										63.9771	8.00535	1.23086	6.50387	7.82816e-11	1.62639e-09	FDR<0.05	kif3cb	550547	kinesin family member 3Cb														ENSDARG00000062542	180.291	1.70205	0.408431	4.16729	3.08238e-05	0.000624453
ENSDARG00000094215	21.8582	-4.88502	0.952317	-5.12961	2.90338e-07	6.31861e-06	FDR<0.05	NA	NA	NA										202.862	-2.95788	0.45496	-6.50141	7.95715e-11	1.6516e-09	FDR<0.05	rasgrp4	558453	RAS guanyl releasing protein 4														ENSDARG00000045087	115.211	5.11426	1.22729	4.16712	3.08475e-05	0.000624453
ENSDARG00000059274	484.91	1.88449	0.367399	5.12927	2.90862e-07	6.32395e-06	FDR<0.05	hoxd9a	30350	homeobox D9a										41.8625	-2.98994	0.459926	-6.50092	7.98329e-11	1.65545e-09	FDR<0.05	galk2	792268	galactokinase 2														ENSDARG00000087657	455.055	1.5584	0.373985	4.167	3.0863e-05	0.000624453
ENSDARG00000026052	505.783	1.68328	0.328294	5.12735	2.93847e-07	6.38276e-06	FDR<0.05	ccdc3a	560952	coiled-coil domain containing 3a										160.291	4.16276	0.640672	6.49748	8.16759e-11	1.69205e-09	FDR<0.05	lrp8	557734	low density lipoprotein receptor-related protein 8, apolipoprotein e receptor														ENSDARG00000079276	183.627	2.13325	0.512069	4.16594	3.10071e-05	0.000626769
ENSDARG00000017673	2170.16	3.4321	0.669534	5.1261	2.9581e-07	6.41928e-06	FDR<0.05	nova2	553201	neuro-oncological ventral antigen 2										32.0414	-4.63778	0.713812	-6.49719	8.18338e-11	1.6937e-09	FDR<0.05	NA	NA	NA														ENSDARG00000106522	7.36562	6.37264	1.53068	4.16326	3.1373e-05	0.000633561
ENSDARG00000035735	39.2	4.45346	0.868879	5.12553	2.96706e-07	6.43259e-06	FDR<0.05	gsx1	449875	GS homeobox 1										39.615	4.88827	0.752441	6.49655	8.21845e-11	1.69934e-09	FDR<0.05	chrnb3a	794401	cholinergic receptor, nicotinic, beta polypeptide 3a														ENSDARG00000060865	28.4359	1.79569	0.43143	4.16219	3.15207e-05	0.000635937
ENSDARG00000062204	30.4155	-3.03644	0.592458	-5.12515	2.97307e-07	6.43949e-06	FDR<0.05	sigirr	563606	single immunoglobulin and toll-interleukin 1 receptor (TIR) domain										61.0849	3.99729	0.615349	6.49597	8.24985e-11	1.70421e-09	FDR<0.05	slc51a	447807	solute carrier family 51, alpha subunit														ENSDARG00000099487	10.8275	5.46907	1.3145	4.16058	3.17446e-05	0.000639845
ENSDARG00000097513	36.5674	-4.06174	0.792638	-5.12434	2.98587e-07	6.46106e-06	FDR<0.05	NA	NA	NA										4030.68	-5.07425	0.781587	-6.49224	8.45678e-11	1.7453e-09	FDR<0.05	anxa1b	353358	annexin A1b														ENSDARG00000076595	80.8455	2.15457	0.517932	4.15995	3.18318e-05	0.000640994
ENSDARG00000078363	56.7176	-2.9617	0.577991	-5.12413	2.9892e-07	6.46212e-06	FDR<0.05	mcoln3a	100334819	mucolipin 3a										172.191	4.04083	0.622493	6.49138	8.50561e-11	1.75371e-09	FDR<0.05	tns1a	565181	tensin 1a														ENSDARG00000100007	24.5309	2.66366	0.640422	4.15923	3.19319e-05	0.000642257
ENSDARG00000036942	697.299	-2.74294	0.535377	-5.12339	3.00097e-07	6.47726e-06	FDR<0.05	gpd1c	406615	glycerol-3-phosphate dehydrogenase 1c										191.529	2.18748	0.337089	6.48933	8.62172e-11	1.77596e-09	FDR<0.05	mpped2	336959	metallophosphoesterase domain containing 2b														ENSDARG00000013005	17.7134	3.10426	0.746383	4.15907	3.19552e-05	0.000642257
ENSDARG00000095557	60.2801	4.45465	0.869484	5.12333	3.00189e-07	6.47726e-06	FDR<0.05	NA	NA	NA										25.7607	-7.38375	1.13865	-6.48467	8.8924e-11	1.82998e-09	FDR<0.05	si:dkey-261j4.3	555453	si:dkey-261j4.3														ENSDARG00000077523	281.099	1.65427	0.397906	4.15745	3.21825e-05	0.000646212
ENSDARG00000036282	386.61	-1.19993	0.23426	-5.12219	3.02e-07	6.51017e-06	FDR<0.05	rnaset2	791890	ribonuclease T2										16.45	-3.76274	0.580364	-6.48341	8.96701e-11	1.84359e-09	FDR<0.05	klhl6	368818	kelch-like family member 6														ENSDARG00000101613	141.938	-1.82576	0.439319	-4.15589	3.24019e-05	0.000650002
ENSDARG00000076251	30.2531	-2.23301	0.436122	-5.12016	3.05278e-07	6.5746e-06	FDR<0.05	irf3	564854	interferon regulatory factor 3										676.719	2.05286	0.316717	6.4817	9.06966e-11	1.86293e-09	FDR<0.05	NA	NA	NA														ENSDARG00000063264	52.8489	3.70158	0.891414	4.15248	3.28891e-05	0.00065915
ENSDARG00000105452	703.698	1.68857	0.32985	5.11921	3.06816e-07	6.60148e-06	FDR<0.05	plxna1a	795761	plexin A1a										332.129	-1.79765	0.27738	-6.4808	9.1238e-11	1.87228e-09	FDR<0.05	vps37b	559483	vacuolar protein sorting 37 homolog B (S. cerevisiae)														ENSDARG00000030786	86.2353	1.15458	0.27815	4.15093	3.31132e-05	0.000663016
ENSDARG00000002365	496.017	-1.50456	0.293924	-5.11889	3.07341e-07	6.60653e-06	FDR<0.05	cers5	323020	ceramide synthase 5										29.2874	5.78048	0.89205	6.47999	9.17284e-11	1.88056e-09	FDR<0.05	tmem121aa	799098	transmembrane protein 121Aa														ENSDARG00000059057	148.471	2.23478	0.538473	4.15022	3.32158e-05	0.000664441
ENSDARG00000011570	293.721	1.06625	0.208306	5.11864	3.07745e-07	6.60898e-06	FDR<0.05	pou6f1	30334	POU class 6 homeobox 1										1469.85	-4.095	0.632005	-6.47938	9.21027e-11	1.88645e-09	FDR<0.05	cd9b	406737	CD9 molecule b														ENSDARG00000102047	456.113	1.62061	0.39055	4.14955	3.33136e-05	0.000665229
ENSDARG00000077996	31.4727	2.99702	0.58571	5.11689	3.10608e-07	6.65993e-06	FDR<0.05	NA	NA	NA										79.4623	4.87808	0.753104	6.47729	9.33824e-11	1.91086e-09	FDR<0.05	zgc:101840	449795	zgc:101840														ENSDARG00000012073	470.425	-1.33156	0.320898	-4.14948	3.33237e-05	0.000665229
ENSDARG00000078550	59.0377	-3.7393	0.730783	-5.11684	3.10703e-07	6.65993e-06	FDR<0.05	zgc:194839	100005569	zgc:194839										429.885	-4.30114	0.664058	-6.47705	9.35343e-11	1.91217e-09	FDR<0.05	si:ch211-202f5.3	795321	si:ch211-202f5.3														ENSDARG00000030967	530.235	1.77449	0.427661	4.1493	3.33494e-05	0.000665229
ENSDARG00000017602	1675.23	-1.10255	0.215514	-5.1159	3.12254e-07	6.68689e-06	FDR<0.05	ccng2	266794	cyclin G2										567.627	3.25288	0.502288	6.47613	9.41049e-11	1.92202e-09	FDR<0.05	plppr3a	553336	phospholipid phosphatase related 3a														ENSDARG00000008329	9.86992	3.72269	0.897294	4.14879	3.34232e-05	0.000666073
ENSDARG00000044852	711.058	-0.961251	0.187929	-5.11497	3.13792e-07	6.71349e-06	FDR<0.05	wbp2nl	325287	WBP2 N-terminal like										77.6465	-3.00913	0.464869	-6.47307	9.60293e-11	1.95948e-09	FDR<0.05	itpk1a	406290	inositol-tetrakisphosphate 1-kinase a														ENSDARG00000089888	356.536	0.796982	0.192153	4.14765	3.3591e-05	0.000668789
ENSDARG00000105287	854.636	-1.58413	0.30976	-5.11405	3.15327e-07	6.74e-06	FDR<0.05	mpp1	325542	membrane protein, palmitoylated 1										17.5615	-5.36334	0.828696	-6.47203	9.6698e-11	1.97128e-09	FDR<0.05	chia.6	322420	chitinase, acidic.6														ENSDARG00000031015	49.1056	2.20288	0.531156	4.14732	3.36383e-05	0.000669102
ENSDARG00000089709	55.2052	-3.72421	0.728291	-5.11363	3.1602e-07	6.74849e-06	FDR<0.05	NA	NA	NA										2180.17	-3.79604	0.586568	-6.4716	9.69702e-11	1.97497e-09	FDR<0.05	zgc:175088	559776	zgc:175088														ENSDARG00000007171	29.5522	3.77622	0.910597	4.14698	3.36896e-05	0.000669495
ENSDARG00000009689	2338.71	0.888709	0.173841	5.1122	3.18422e-07	6.7934e-06	FDR<0.05	daam1b	560060	dishevelled associated activator of morphogenesis 1b										18287.9	-1.1886	0.183703	-6.47024	9.78452e-11	1.99093e-09	FDR<0.05	pabpc1a	606498	poly(A) binding protein, cytoplasmic 1a														ENSDARG00000000551	681.732	1.15334	0.278137	4.14668	3.37337e-05	0.000669713
ENSDARG00000043475	32.6294	-3.71498	0.726844	-5.11111	3.20274e-07	6.82329e-06	FDR<0.05	tagapb	447809	T-cell activation RhoGTPase activating protein b										21.4754	-4.61168	0.712925	-6.46867	9.88675e-11	2.00984e-09	FDR<0.05	NA	NA	NA														ENSDARG00000043406	92.1754	2.32254	0.560147	4.14631	3.37877e-05	0.000669713
ENSDARG00000017168	275.417	2.718	0.531792	5.11102	3.20422e-07	6.82329e-06	FDR<0.05	nr2f1b	393564	nuclear receptor subfamily 2, group F, member 1b										20.1901	-4.88342	0.754971	-6.46835	9.90814e-11	2.01085e-09	FDR<0.05	dicp3.1	100884138	diverse immunoglobulin domain-containing protein 3.1														ENSDARG00000078433	196.724	-1.69931	0.409841	-4.14626	3.37955e-05	0.000669713
ENSDARG00000019728	958.643	0.949607	0.185829	5.1101	3.2199e-07	6.84702e-06	FDR<0.05	bmpr1aa	58145	bone morphogenetic protein receptor, type IAa										317.98	4.1112	0.635591	6.46831	9.91022e-11	2.01085e-09	FDR<0.05	dpysl5a	324416	dihydropyrimidinase-like 5a														ENSDARG00000042608	15.0067	3.19469	0.770602	4.14571	3.38768e-05	0.000670697
ENSDARG00000089489	154.189	-2.61393	0.51154	-5.10993	3.22277e-07	6.84702e-06	FDR<0.05	fam83e	561520	family with sequence similarity 83, member E										386.369	-3.78226	0.584773	-6.46792	9.93607e-11	2.01239e-09	FDR<0.05	mgst2	723997	microsomal glutathione S-transferase 2														ENSDARG00000061099	185.044	1.95848	0.472475	4.14516	3.39578e-05	0.000671674
ENSDARG00000076895	559.661	1.15888	0.226794	5.10984	3.22439e-07	6.84702e-06	FDR<0.05	flrt3	558864	fibronectin leucine rich transmembrane 3										30.4133	4.14462	0.640797	6.46792	9.93635e-11	2.01239e-09	FDR<0.05	syngap1a	100034485	synaptic Ras GTPase activating protein 1a														ENSDARG00000105778	15.6713	3.37385	0.81416	4.14397	3.4135e-05	0.000674139
ENSDARG00000099717	53.5908	-3.45031	0.675418	-5.1084	3.24897e-07	6.89279e-06	FDR<0.05	si:rp71-1h20.3	100536897	si:rp71-1h20.3										88.5356	-4.12157	0.63732	-6.46703	9.99446e-11	2.02227e-09	FDR<0.05	grna	791524	granulin a														ENSDARG00000099695	7.8445	7.21241	1.74049	4.14389	3.41461e-05	0.000674139
ENSDARG00000106944	10.2839	-5.98386	1.17156	-5.10761	3.26266e-07	6.91538e-06	FDR<0.05	NA	NA	NA										56.7176	-3.89134	0.601872	-6.46539	1.0104e-10	2.04253e-09	FDR<0.05	mcoln3a	100334819	mucolipin 3a														ENSDARG00000101233	10.7664	3.33549	0.805156	4.14267	3.43292e-05	0.000677122
ENSDARG00000014973	40.597	2.99429	0.586283	5.10724	3.269e-07	6.92236e-06	FDR<0.05	ntng1a	569075	netrin g1a										68.9302	3.03088	0.468853	6.46445	1.01666e-10	2.05328e-09	FDR<0.05	bicd1a	556758	bicaudal D homolog 1a														ENSDARG00000023916	75.8115	1.83247	0.44265	4.13978	3.47641e-05	0.000685063
ENSDARG00000043074	139.888	-4.1192	0.806624	-5.10672	3.27798e-07	6.93494e-06	FDR<0.05	grp	559978	gastrin-releasing peptide										206.672	-1.59625	0.246934	-6.46426	1.01797e-10	2.054e-09	FDR<0.05	NA	NA	NA														ENSDARG00000079286	343.723	1.74623	0.422365	4.1344	3.55877e-05	0.000700641
ENSDARG00000042874	1485.82	-2.24946	0.440513	-5.10647	3.28236e-07	6.93775e-06	FDR<0.05	phlda2	553622	pleckstrin homology-like domain, family A, member 2										47.734	6.40589	0.991096	6.46344	1.02349e-10	2.06323e-09	FDR<0.05	ppp2r2ca	100002802	protein phosphatase 2, regulatory subunit B, gamma a														ENSDARG00000062448	30.6574	3.03626	0.734456	4.13403	3.56453e-05	0.000701124
ENSDARG00000070012	279.599	-2.16798	0.424588	-5.10609	3.28898e-07	6.94529e-06	FDR<0.05	sesn2	100149745	sestrin 2										228.156	-4.35613	0.674496	-6.45836	1.05846e-10	2.13076e-09	FDR<0.05	fam129aa	559657	family with sequence similarity 129, member Aa														ENSDARG00000062449	174.88	3.36554	0.814232	4.13339	3.57452e-05	0.000702437
ENSDARG00000035880	249.386	-2.19406	0.429727	-5.1057	3.29565e-07	6.95008e-06	FDR<0.05	atp6v1c1b	449655	ATPase, H+ transporting, lysosomal, V1 subunit C1b										75.0015	4.3967	0.680784	6.45829	1.05895e-10	2.13076e-09	FDR<0.05	pcdh1g32	554016	protocadherin 1 gamma 32														ENSDARG00000091683	120.423	2.79029	0.675348	4.13163	3.60203e-05	0.000707187
ENSDARG00000103092	194.782	3.17331	0.621535	5.10561	3.29735e-07	6.95008e-06	FDR<0.05	grem2b	550399	gremlin 2, DAN family BMP antagonist b										22.8038	-6.06509	0.939354	-6.45666	1.0704e-10	2.1518e-09	FDR<0.05	wu:fc75a09	100000768	wu:fc75a09														ENSDARG00000090071	8.10605	3.77851	0.915549	4.12704	3.67455e-05	0.000720756
ENSDARG00000018687	9.62556	-6.83039	1.3381	-5.10456	3.31568e-07	6.98225e-06	FDR<0.05	itga2b	445380	integrin, alpha 2b										353.349	1.8154	0.2813	6.45359	1.0923e-10	2.1938e-09	FDR<0.05	NA	NA	NA														ENSDARG00000076076	9.50324	4.45533	1.07989	4.12574	3.69543e-05	0.000723542
ENSDARG00000079712	441.678	1.5666	0.307164	5.10022	3.39267e-07	7.13778e-06	FDR<0.05	gal3st4	565556	galactose-3-O-sulfotransferase 4										339.163	-2.63298	0.408175	-6.45063	1.11389e-10	2.23508e-09	FDR<0.05	cfd	553553	complement factor D (adipsin)														ENSDARG00000030905	224.766	1.39105	0.337165	4.12573	3.69558e-05	0.000723542
ENSDARG00000036878	164.114	2.52999	0.496105	5.0997	3.40186e-07	7.15051e-06	FDR<0.05	sh3bgrl2	431744	SH3 domain binding glutamate-rich protein like 2										37.2118	-5.53422	0.858086	-6.44949	1.12227e-10	2.24982e-09	FDR<0.05	zgc:113442	503592	zgc:113442														ENSDARG00000054137	1298.15	2.01541	0.488729	4.12377	3.72721e-05	0.00072906
ENSDARG00000038786	250.158	1.6264	0.319025	5.09803	3.43211e-07	7.20743e-06	FDR<0.05	smarcd3a	564652	SWI/SNF related, matrix associated, actin dependent regulator of chromatin, subfamily d, member 3a										1039.6	3.18265	0.493537	6.44865	1.12851e-10	2.26024e-09	FDR<0.05	dla	30131	deltaA														ENSDARG00000025465	239.992	1.8903	0.458543	4.1224	3.74946e-05	0.000732735
ENSDARG00000022995	1088.62	1.0411	0.204243	5.09738	3.44395e-07	7.22564e-06	FDR<0.05	clic4	368255	chloride intracellular channel 4										810.568	3.31869	0.514837	6.44611	1.14757e-10	2.2963e-09	FDR<0.05	hoxc13a	58059	homeobox C13a														ENSDARG00000067859	20.6394	2.76529	0.670833	4.12217	3.75317e-05	0.000732785
ENSDARG00000096874	263.319	-3.09071	0.606427	-5.0966	3.45814e-07	7.24871e-06	FDR<0.05	tmem176l.3b	100331329	transmembrane protein 176l.3b										52.2361	3.57002	0.553876	6.44553	1.15196e-10	2.30132e-09	FDR<0.05	b4galnt4a	565184	beta-1,4-N-acetyl-galactosaminyl transferase 4a														ENSDARG00000029124	505.989	-1.89828	0.460554	-4.12174	3.76024e-05	0.000733489
ENSDARG00000089342	22.8038	-3.32922	0.65332	-5.09584	3.4719e-07	7.27086e-06	FDR<0.05	wu:fc75a09	100000768	wu:fc75a09										198.899	3.71383	0.576189	6.4455	1.1522e-10	2.30132e-09	FDR<0.05	her13	550600	hairy-related 13														ENSDARG00000024575	56.4332	5.93645	1.44177	4.11749	3.83026e-05	0.00074646
ENSDARG00000003475	22.9332	-3.42606	0.672507	-5.09446	3.49732e-07	7.31737e-06	FDR<0.05	sult1st5	619193	sulfotransferase family 1, cytosolic sulfotransferase 5										50.1294	4.96432	0.770415	6.44369	1.166e-10	2.32675e-09	FDR<0.05	si:dkey-110c1.7	568618	si:dkey-110c1.7														ENSDARG00000069878	216.877	-1.01157	0.245838	-4.11478	3.87554e-05	0.000754591
ENSDARG00000019856	926.323	2.5067	0.492226	5.09258	3.53222e-07	7.38361e-06	FDR<0.05	atp1a1b	64616	ATPase, Na+/K+ transporting, alpha 1b polypeptide										35.7666	-5.9653	0.925802	-6.44339	1.16834e-10	2.32928e-09	FDR<0.05	tmem79a	796128	transmembrane protein 79a														ENSDARG00000045131	60.8742	2.51073	0.610323	4.11378	3.89234e-05	0.000757165
ENSDARG00000045549	30.1077	-2.57803	0.506308	-5.09182	3.54634e-07	7.40633e-06	FDR<0.05	bik	564030	BCL2-interacting killer (apoptosis-inducing)										152.312	2.65008	0.411341	6.44254	1.17494e-10	2.3397e-09	FDR<0.05	st3gal2	445562	ST3 beta-galactoside alpha-2,3-sialyltransferase 2														ENSDARG00000056427	585.157	1.42583	0.347163	4.1071	4.0066e-05	0.000778678
ENSDARG00000093201	37.6372	2.4733	0.485766	5.09156	3.55138e-07	7.41004e-06	FDR<0.05	NA	NA	NA										293.85	-4.93861	0.766575	-6.44243	1.17572e-10	2.3397e-09	FDR<0.05	rabgap1l2	565728	RAB GTPase activating protein 1-like 2														ENSDARG00000094577	27.575	2.28996	0.557995	4.10391	4.06222e-05	0.000788764
ENSDARG00000101356	27.9751	-3.53901	0.695246	-5.0903	3.57504e-07	7.45259e-06	FDR<0.05	NA	NA	NA										80.9057	8.4586	1.31381	6.4382	1.20901e-10	2.40373e-09	FDR<0.05	slc18a3a	559347	solute carrier family 18 (vesicular acetylcholine transporter), member 3a														ENSDARG00000078504	43.1399	3.32893	0.811984	4.09975	4.13602e-05	0.000802357
ENSDARG00000039034	7242.83	1.28589	0.252677	5.08905	3.59867e-07	7.49498e-06	FDR<0.05	marcksl1a	406407	MARCKS-like 1a										70.441	9.05994	1.40746	6.4371	1.21781e-10	2.41901e-09	FDR<0.05	si:ch211-146m13.3	565205	si:ch211-146m13.3														ENSDARG00000028857	13.3023	3.76853	0.919427	4.09878	4.1533e-05	0.000804973
ENSDARG00000103490	234.022	2.80391	0.550997	5.0888	3.60344e-07	7.49806e-06	FDR<0.05	dpysl4	553411	dihydropyrimidinase-like 4										314.51	-1.79111	0.278327	-6.43527	1.23251e-10	2.44599e-09	FDR<0.05	triobpb	790927	TRIO and F-actin binding protein b														ENSDARG00000079656	84.8431	3.10337	0.757898	4.09471	4.22702e-05	0.000818512
ENSDARG00000062003	393.663	-2.30172	0.452666	-5.08481	3.67987e-07	7.6501e-06	FDR<0.05	myo5b	567402	myosin VB										85.6443	5.47066	0.850318	6.43366	1.24565e-10	2.4698e-09	FDR<0.05	gpr85	793299	G protein-coupled receptor 85														ENSDARG00000104015	158.172	-1.52069	0.371736	-4.09076	4.29956e-05	0.000831798
ENSDARG00000037587	21.5815	3.57856	0.704244	5.08143	3.74612e-07	7.78072e-06	FDR<0.05	si:dkey-30j16.3	558290	si:dkey-30j16.3										2140.29	-0.909956	0.141456	-6.43278	1.25293e-10	2.48031e-09	FDR<0.05	cd63	321461	CD63 molecule														ENSDARG00000043241	10.1628	3.84315	0.939537	4.09047	4.30498e-05	0.000832088
ENSDARG00000052705	263.399	-3.17365	0.624987	-5.07795	3.81529e-07	7.91717e-06	FDR<0.05	pkp1b	797838	plakophilin 1b										98.7525	5.88224	0.914421	6.43274	1.25324e-10	2.48031e-09	FDR<0.05	spred3	568925	sprouty-related, EVH1 domain containing 3														ENSDARG00000045749	540.516	-1.7602	0.430698	-4.08687	4.3724e-05	0.000844347
ENSDARG00000100402	406.665	1.31811	0.259659	5.07632	3.84822e-07	7.97822e-06	FDR<0.05	fgd1	560305	FYVE, RhoGEF and PH domain containing 1										196.896	-3.92422	0.610111	-6.43198	1.25956e-10	2.49056e-09	FDR<0.05	pard3ba	100149472	par-3 family cell polarity regulator beta a														ENSDARG00000045275	81.7712	2.50731	0.614181	4.08236	4.45812e-05	0.000860118
ENSDARG00000099654	60.2164	-2.82211	0.556151	-5.07436	3.88795e-07	8.05325e-06	FDR<0.05	marveld3	393501	MARVEL domain containing 3										37.0047	3.73713	0.58112	6.43091	1.26844e-10	2.50583e-09	FDR<0.05	unm_sa1261	557524	un-named sa1261														ENSDARG00000017917	41.5739	3.10519	0.760846	4.08123	4.47989e-05	0.00086353
ENSDARG00000074558	265.743	3.41679	0.673449	5.07356	3.90434e-07	8.07985e-06	FDR<0.05	cntnap2b	563345	contactin associated protein like 2b										74.3637	7.57589	1.1782	6.43005	1.27565e-10	2.51762e-09	FDR<0.05	cdk5r2a	550231	cyclin-dependent kinase 5, regulatory subunit 2a (p39)														ENSDARG00000029296	64.0618	2.88579	0.70722	4.08048	4.49435e-05	0.000865531
ENSDARG00000071014	1122.91	-1.84417	0.363584	-5.07219	3.93253e-07	8.13081e-06	FDR<0.05	s100u	563060	S100 calcium binding protein U										30.4155	-4.19509	0.652433	-6.42992	1.27673e-10	2.51762e-09	FDR<0.05	sigirr	563606	single immunoglobulin and toll-interleukin 1 receptor (TIR) domain														ENSDARG00000102308	136.766	1.58256	0.387914	4.07968	4.50981e-05	0.000867681
ENSDARG00000044556	153.559	-2.22587	0.438861	-5.07192	3.93828e-07	8.13529e-06	FDR<0.05	pacs1a	569034	phosphofurin acidic cluster sorting protein 1a										114.893	-4.25253	0.661539	-6.42824	1.29093e-10	2.54332e-09	FDR<0.05	nkx2.3	30698	NK2 homeobox 3														ENSDARG00000060512	7.47822	4.21523	1.03328	4.07948	4.51371e-05	0.000867681
ENSDARG00000095136	43.9378	-2.90113	0.57208	-5.07121	3.95305e-07	8.1584e-06	FDR<0.05	si:ch211-130m23.2	794173	si:ch211-130m23.2										22.2537	8.46712	1.31762	6.42607	1.30942e-10	2.57741e-09	FDR<0.05	LOC100330246	100330246	claudin-20														ENSDARG00000020761	833.568	-1.3754	0.337336	-4.07723	4.55754e-05	0.000875312
ENSDARG00000004954	88.5356	-3.14191	0.61964	-5.07055	3.96678e-07	8.17933e-06	FDR<0.05	grna	791524	granulin a										30.2683	-3.41906	0.532152	-6.42497	1.31899e-10	2.59389e-09	FDR<0.05	zgc:158852	565497	zgc:158852														ENSDARG00000013842	31.0301	1.47472	0.361734	4.0768	4.566e-05	0.000876142
ENSDARG00000062349	12.7303	-3.66416	0.722704	-5.07008	3.9765e-07	8.18738e-06	FDR<0.05	arhgap15	100003547	Rho GTPase activating protein 15										251.516	-4.39646	0.684368	-6.42412	1.32638e-10	2.60607e-09	FDR<0.05	zgc:136892	678612	zgc:136892														ENSDARG00000073963	25.7842	3.41208	0.837003	4.07654	4.57103e-05	0.000876314
ENSDARG00000002271	2498.84	-1.18964	0.234643	-5.07001	3.97788e-07	8.18738e-06	FDR<0.05	zfand5b	393923	zinc finger, AN1-type domain 5b										71.5943	4.39459	0.684122	6.42369	1.33013e-10	2.6107e-09	FDR<0.05	ntrk3a	568668	neurotrophic tyrosine kinase, receptor, type 3a														ENSDARG00000040684	289.086	1.96905	0.483066	4.07614	4.57886e-05	0.000877022
ENSDARG00000079788	412.561	1.01406	0.200092	5.06794	4.0214e-07	8.2672e-06	FDR<0.05	NA	NA	NA										82.3113	2.99621	0.46644	6.42357	1.33114e-10	2.6107e-09	FDR<0.05	lrp3	100170796	low density lipoprotein receptor-related protein 3														ENSDARG00000004074	249.223	1.44087	0.353655	4.07421	4.61716e-05	0.000883558
ENSDARG00000090912	1049.97	-1.05406	0.207998	-5.06767	4.02712e-07	8.2672e-06	FDR<0.05	npc2	282673	Niemann-Pick disease, type C2										216.415	-3.01966	0.470135	-6.42296	1.33653e-10	2.6189e-09	FDR<0.05	chad	394038	chondroadherin														ENSDARG00000097528	49.8083	2.62242	0.643787	4.07343	4.63256e-05	0.000885705
ENSDARG00000039521	185.749	-2.20166	0.434454	-5.06765	4.02755e-07	8.2672e-06	FDR<0.05	ssx2ipa	393808	synovial sarcoma, X breakpoint 2 interacting protein a										45.3358	-3.91592	0.609729	-6.4224	1.34146e-10	2.62619e-09	FDR<0.05	ptk6a	555232	PTK6 protein tyrosine kinase 6a														ENSDARG00000042703	23.8751	3.46375	0.850462	4.07279	4.64535e-05	0.000887351
ENSDARG00000096954	41.4828	-2.64442	0.521865	-5.06725	4.03611e-07	8.27729e-06	FDR<0.05	NA	NA	NA										1147.92	-4.7703	0.742961	-6.42066	1.35684e-10	2.6539e-09	FDR<0.05	znf185	553349	zinc finger protein 185 with LIM domain														ENSDARG00000103333	27.6529	2.23901	0.549786	4.07251	4.65092e-05	0.000887613
ENSDARG00000099774	572.224	-1.52278	0.300609	-5.06564	4.07021e-07	8.33971e-06	FDR<0.05	cyb5b	405812	cytochrome b5 type B										79.8516	3.76571	0.586594	6.41961	1.36624e-10	2.6699e-09	FDR<0.05	ctnnd2a	368485	catenin (cadherin-associated protein), delta 2a														ENSDARG00000098290	9.32693	4.39658	1.07972	4.07195	4.66219e-05	0.000888964
ENSDARG00000041294	263.818	-2.45314	0.484487	-5.06338	4.11889e-07	8.43186e-06	FDR<0.05	noxo1a	572245	NADPH oxidase organizer 1a										42.4461	7.49449	1.16762	6.41859	1.37547e-10	2.6855e-09	FDR<0.05	lhfpl4a	100151593	lipoma HMGIC fusion partner-like 4a														ENSDARG00000076701	31.1739	2.45657	0.603603	4.06985	4.70438e-05	0.000896201
ENSDARG00000070792	84.022	-2.18736	0.432159	-5.06148	4.1602e-07	8.5088e-06	FDR<0.05	lrrc15	791200	leucine rich repeat containing 15										50.7873	3.42911	0.534389	6.41688	1.39099e-10	2.71337e-09	FDR<0.05	arhgap32a	562449	Rho GTPase activating protein 32a														ENSDARG00000076443	44.5373	2.63461	0.647613	4.06819	4.73806e-05	0.000901807
ENSDARG00000092823	34.038	-3.20745	0.633807	-5.06061	4.17909e-07	8.53974e-06	FDR<0.05	LOC565424	565424	GTPase IMAP family member 7-like										127.581	5.80255	0.904363	6.41617	1.39745e-10	2.72352e-09	FDR<0.05	NA	NA	NA														ENSDARG00000058558	23.8464	2.77494	0.682152	4.06792	4.74354e-05	0.000901963
ENSDARG00000105350	26.3739	-2.42406	0.479065	-5.05998	4.1931e-07	8.5607e-06	FDR<0.05	si:ch1073-153i20.4	103911343	si:ch1073-153i20.4										147.413	-4.37072	0.681246	-6.41577	1.40111e-10	2.7282e-09	FDR<0.05	chmp4c	550542	charged multivesicular body protein 4C														ENSDARG00000001721	13.1246	3.31908	0.815954	4.06773	4.7474e-05	0.000901963
ENSDARG00000042690	845.286	1.99451	0.394192	5.05975	4.19799e-07	8.56299e-06	FDR<0.05	s1pr1	64617	sphingosine-1-phosphate receptor 1										261.226	3.60029	0.561289	6.41432	1.41455e-10	2.7519e-09	FDR<0.05	myo5aa	562188	myosin VAa														ENSDARG00000058601	17.4749	3.50887	0.862775	4.06696	4.76298e-05	0.000904112
ENSDARG00000035329	3924.38	-2.54032	0.502096	-5.05943	4.20522e-07	8.57007e-06	FDR<0.05	capns1a	550598	calpain, small subunit 1 a										66.845	-2.39857	0.373988	-6.41349	1.42222e-10	2.76435e-09	FDR<0.05	tmem51b	327162	transmembrane protein 51b														ENSDARG00000002816	7.38166	5.26394	1.29443	4.06661	4.77021e-05	0.000904674
ENSDARG00000056502	525.492	1.83849	0.363435	5.05863	4.22269e-07	8.59797e-06	FDR<0.05	si:ch73-334d15.4	796217	si:ch73-334d15.4										1011.77	2.65513	0.414	6.41336	1.42349e-10	2.76435e-09	FDR<0.05	zc4h2	323487	zinc finger, C4H2 domain containing														ENSDARG00000060656	25.7116	3.69798	0.909567	4.06565	4.78984e-05	0.000907585
ENSDARG00000101200	1236.08	-3.7187	0.735776	-5.05412	4.32384e-07	8.79606e-06	FDR<0.05	zgc:112964	503764	zgc:112964										79.7081	5.05998	0.789167	6.4118	1.43813e-10	2.79028e-09	FDR<0.05	pou3f3b	30321	POU class 3 homeobox 3b														ENSDARG00000060112	7.64285	6.13462	1.50947	4.06408	4.82226e-05	0.000912911
ENSDARG00000059883	35.9025	-3.45634	0.68396	-5.05343	4.33948e-07	8.81679e-06	FDR<0.05	trpv1	561195	transient receptor potential cation channel, subfamily V, member 1										371.229	1.89914	0.296277	6.41004	1.45486e-10	2.82021e-09	FDR<0.05	ldb2a	30577	LIM domain binding 2a														ENSDARG00000077654	18.9604	3.36655	0.828525	4.0633	4.83836e-05	0.000915142
ENSDARG00000094675	11.2902	-7.30749	1.44607	-5.05333	4.34178e-07	8.81679e-06	FDR<0.05	tusc5b	556978	tumor suppressor candidate 5b										158.801	5.41022	0.844064	6.40972	1.45784e-10	2.82347e-09	FDR<0.05	si:dkey-34l15.2	563197	si:dkey-34l15.2														ENSDARG00000025555	35.3649	1.57687	0.388285	4.06111	4.88393e-05	0.000922936
ENSDARG00000055543	2448.12	1.50377	0.29761	5.05282	4.35325e-07	8.83221e-06	FDR<0.05	appb	170846	amyloid beta (A4) precursor protein b										181.853	3.24531	0.506336	6.40941	1.4608e-10	2.82668e-09	FDR<0.05	spock3	562002	sparc/osteonectin, cwcv and kazal-like domains proteoglycan (testican) 3														ENSDARG00000055740	52.3402	3.11035	0.766611	4.05727	4.96497e-05	0.000937415
ENSDARG00000102300	25.4019	-4.36173	0.86366	-5.05028	4.41157e-07	8.94257e-06	FDR<0.05	ca9	566612	carbonic anhydrase IX										36.2177	-4.15365	0.648076	-6.4092	1.46283e-10	2.82809e-09	FDR<0.05	NA	NA	NA														ENSDARG00000014050	154.012	-1.60221	0.395154	-4.05465	5.02093e-05	0.000947135
ENSDARG00000079839	320.349	-2.28613	0.452753	-5.04939	4.4323e-07	8.97659e-06	FDR<0.05	arrdc1b	570029	arrestin domain containing 1b										751.726	4.93389	0.769956	6.40801	1.47429e-10	2.84771e-09	FDR<0.05	stmn1b	550548	stathmin 1b														ENSDARG00000056566	11.912	3.75217	0.926066	4.05173	5.08397e-05	0.000958175
ENSDARG00000007009	622.946	1.22653	0.242919	5.04914	4.43814e-07	8.98042e-06	FDR<0.05	hoxa11b	30382	homeobox A11b										133.632	2.18825	0.341553	6.40677	1.48637e-10	2.8685e-09	FDR<0.05	znf532	559908	zinc finger protein 532														ENSDARG00000017254	12.5648	2.48358	0.61338	4.04901	5.1434e-05	0.000968513
ENSDARG00000034677	1153.09	-3.79607	0.751878	-5.04879	4.44611e-07	8.98744e-06	FDR<0.05	scel	368684	sciellin										118.218	4.63561	0.723575	6.40654	1.48859e-10	2.87023e-09	FDR<0.05	cyr61l2	553273	cysteine-rich, angiogenic inducer, 61 like 2														ENSDARG00000077489	14.7491	2.82178	0.69731	4.04666	5.1953e-05	0.000977418
ENSDARG00000056803	529.186	-1.71987	0.34066	-5.04865	4.4495e-07	8.98744e-06	FDR<0.05	ap1s1	393279	adaptor-related protein complex 1, sigma 1 subunit										468.541	3.69368	0.576734	6.40449	1.50876e-10	2.90653e-09	FDR<0.05	celf3a	57922	cugbp, Elav-like family member 3a														ENSDARG00000044588	5592.23	-1.33903	0.330995	-4.04545	5.22228e-05	0.000981621
ENSDARG00000105850	6.44613	-7.31542	1.44921	-5.04785	4.468e-07	9.0168e-06	FDR<0.05	NA	NA	NA										171.824	-3.70898	0.579199	-6.40364	1.51719e-10	2.91967e-09	FDR<0.05	tuft1b	100005886	tuftelin 1b														ENSDARG00000101297	18.4363	3.45162	0.853344	4.04482	5.2363e-05	0.000983385
ENSDARG00000031119	26.548	-2.13623	0.423213	-5.04764	4.47297e-07	9.01884e-06	FDR<0.05	baiap2l1b	550528	BAI1-associated protein 2-like 1b										70.1117	6.16107	0.962137	6.40353	1.51826e-10	2.91967e-09	FDR<0.05	NA	NA	NA														ENSDARG00000071395	1603.04	0.939543	0.232327	4.04405	5.25367e-05	0.000985773
ENSDARG00000106218	33.5041	-3.04429	0.603205	-5.04685	4.49152e-07	9.0458e-06	FDR<0.05	NA	NA	NA										434.222	-3.57912	0.559032	-6.40236	1.52993e-10	2.9395e-09	FDR<0.05	wu:fb13g09	336563	wu:fb13g09														ENSDARG00000025670	116.117	-1.87067	0.462599	-4.04382	5.25875e-05	0.000985853
ENSDARG00000078772	570.532	-1.33503	0.264534	-5.04673	4.49429e-07	9.0458e-06	FDR<0.05	nbr1b	555713	neighbor of brca1 gene 1b										583.623	-0.887941	0.138734	-6.4003	1.55075e-10	2.97685e-09	FDR<0.05	rab5ab	393945	RAB5A, member RAS oncogene family, b														ENSDARG00000070486	156.653	-1.85223	0.458091	-4.04337	5.26873e-05	0.00098685
ENSDARG00000104936	54.0245	-2.9975	0.594267	-5.04402	4.55845e-07	9.16683e-06	FDR<0.05	si:ch211-225h24.2	564539	si:ch211-225h24.2										29.4488	-4.76028	0.743848	-6.39954	1.55846e-10	2.98662e-09	FDR<0.05	si:dkey-11f4.14	572028	si:dkey-11f4.14														ENSDARG00000007247	71.7238	2.44409	0.604538	4.04291	5.27909e-05	0.000987917
ENSDARG00000017665	299.322	-1.61528	0.320318	-5.04274	4.58924e-07	9.22061e-06	FDR<0.05	snrkb	393806	SNF related kinase b										91.8265	3.43381	0.536573	6.39953	1.55858e-10	2.98662e-09	FDR<0.05	ncam2	114441	neural cell adhesion molecule 2														ENSDARG00000077775	6.99776	4.2009	1.04	4.03933	5.36038e-05	0.00100215
ENSDARG00000095896	79.7081	3.9899	0.791295	5.04223	4.60127e-07	9.23662e-06	FDR<0.05	pou3f3b	30321	POU class 3 homeobox 3b										28.3692	8.91665	1.39347	6.3989	1.56501e-10	2.99546e-09	FDR<0.05	NA	NA	NA														ENSDARG00000055672	29.5253	2.74997	0.680844	4.03907	5.36647e-05	0.00100215
ENSDARG00000099874	79.9432	-3.44027	0.68232	-5.04201	4.60667e-07	9.23931e-06	FDR<0.05	agap2	565109	ArfGAP with GTPase domain, ankyrin repeat and PH domain 2										367.689	1.83989	0.287536	6.39881	1.56596e-10	2.99546e-09	FDR<0.05	kazald3	100000101	Kazal-type serine peptidase inhibitor domain 3														ENSDARG00000019253	4080.64	-1.71167	0.423799	-4.03887	5.37088e-05	0.00100215
ENSDARG00000058462	61.9174	-3.98514	0.790564	-5.04088	4.63406e-07	9.28606e-06	FDR<0.05	zgc:158846	100009654	zgc:158846										1925.15	-4.63197	0.72402	-6.39758	1.57861e-10	3.01681e-09	FDR<0.05	mid1ip1a	30600	MID1 interacting protein 1a														ENSDARG00000008413	363.921	1.97112	0.488053	4.03873	5.37407e-05	0.00100215
ENSDARG00000037980	1590.95	-1.21498	0.241036	-5.04067	4.63896e-07	9.2877e-06	FDR<0.05	elob	192341	elongin B										982.082	3.38821	0.529619	6.39745	1.5799e-10	3.01681e-09	FDR<0.05	mtss1lb	564555	metastasis suppressor 1-like b														ENSDARG00000074902	29.2974	3.48217	0.86238	4.03786	5.39405e-05	0.00100499
ENSDARG00000104581	263.593	-2.71887	0.539508	-5.03953	4.6667e-07	9.33504e-06	FDR<0.05	tom1	553244	target of myb1 membrane trafficking protein										95.6729	2.21567	0.346358	6.39707	1.58389e-10	3.02178e-09	FDR<0.05	sema5ba	556471	sema domain, seven thrombospondin repeats (type 1 and type 1-like), transmembrane domain (TM) and short cytoplasmic domain, (semaphorin) 5Ba														ENSDARG00000074680	125.965	1.92163	0.475929	4.03764	5.3991e-05	0.00100505
ENSDARG00000056519	164.956	2.6099	0.518001	5.0384	4.69442e-07	9.38225e-06	FDR<0.05	si:dkey-280e21.3	557118	si:dkey-280e21.3										892.267	-4.30925	0.673734	-6.39607	1.59425e-10	3.03628e-09	FDR<0.05	zgc:113232	541546	zgc:113232														ENSDARG00000104325	101.002	-2.54828	0.631333	-4.03634	5.42916e-05	0.00100976
ENSDARG00000102015	490.368	1.14248	0.226778	5.03785	4.70784e-07	9.40082e-06	FDR<0.05	LOC100537556	100537556	RNA-binding protein Musashi homolog 1-like										18.1231	-4.64616	0.726409	-6.39607	1.59429e-10	3.03628e-09	FDR<0.05	rgs14a	327368	regulator of G protein signaling 14a														ENSDARG00000062973	102.403	2.64849	0.656366	4.03508	5.45843e-05	0.00101431
ENSDARG00000069044	285.854	-1.43673	0.285208	-5.03749	4.71688e-07	9.41061e-06	FDR<0.05	agpat4	406265	1-acylglycerol-3-phosphate O-acyltransferase 4 (lysophosphatidic acid acyltransferase, delta)										124.412	5.02398	0.785499	6.39591	1.59599e-10	3.03685e-09	FDR<0.05	slit1b	561685	slit homolog 1b (Drosophila)														ENSDARG00000045594	20.9684	3.09102	0.766203	4.0342	5.47884e-05	0.00101705
ENSDARG00000043814	36.1317	-2.56552	0.50936	-5.03676	4.73482e-07	9.43812e-06	FDR<0.05	st6galnac1.1	564336	ST6 (alpha-N-acetyl-neuraminyl-2,3-beta-galactosyl-1,3)-N-acetylgalactosaminide alpha-2,6-sialyltransferase 1, tandem duplicate 1										35.8032	-4.87396	0.7622	-6.3946	1.60972e-10	3.0603e-09	FDR<0.05	LOC100149227	100149227	GTPase IMAP family member 4-like														ENSDARG00000037695	6.28417	4.63526	1.14904	4.03403	5.48276e-05	0.00101705
ENSDARG00000090526	12.6712	-4.13817	0.821822	-5.03536	4.76948e-07	9.4989e-06	FDR<0.05	zgc:158404	557029	zgc:158404										224.173	-4.29821	0.672196	-6.39428	1.61303e-10	3.06391e-09	FDR<0.05	dbnla	431748	drebrin-like a														ENSDARG00000062251	161.353	-1.45212	0.360086	-4.03271	5.51382e-05	0.00102191
ENSDARG00000104435	104.078	-2.71515	0.539262	-5.03494	4.77997e-07	9.51147e-06	FDR<0.05	si:ch73-217b7.1	563520	si:ch73-217b7.1										167.204	-3.23939	0.506654	-6.3937	1.61921e-10	3.07296e-09	FDR<0.05	si:ch211-105j21.9	103911274	si:ch211-105j21.9														ENSDARG00000054177	43.6491	2.59718	0.644452	4.03006	5.57626e-05	0.00103258
ENSDARG00000039269	343.462	-2.03579	0.404358	-5.03461	4.78811e-07	9.51934e-06	FDR<0.05	arg2	322614	arginase 2										173.158	2.73649	0.428052	6.39287	1.62795e-10	3.08686e-09	FDR<0.05	NA	NA	NA														ENSDARG00000107056	9.6593	-4.88467	1.21258	-4.02832	5.61771e-05	0.00103909
ENSDARG00000038905	624.159	-0.826849	0.164242	-5.03435	4.79481e-07	9.52435e-06	FDR<0.05	hectd3	563189	HECT domain containing 3										3207.79	-1.45739	0.22806	-6.39037	1.65485e-10	3.13513e-09	FDR<0.05	arhgdia	406770	Rho GDP dissociation inhibitor (GDI) alpha														ENSDARG00000060948	99.5835	2.7156	0.674151	4.02817	5.62121e-05	0.00103909
ENSDARG00000094210	1190.91	-1.24693	0.247732	-5.03335	4.81971e-07	9.56546e-06	FDR<0.05	zgc:109934	553552	zgc:109934										59.1643	4.48088	0.701333	6.38909	1.66873e-10	3.15866e-09	FDR<0.05	erc1a	548606	ELKS/RAB6-interacting/CAST family member 1a														ENSDARG00000006760	23.9857	2.58886	0.642749	4.02779	5.63042e-05	0.00103977
ENSDARG00000067524	219.381	-3.39956	0.675582	-5.03204	4.85277e-07	9.62268e-06	FDR<0.05	fut9b	492813	fucosyltransferase 9b										52.2803	-4.49096	0.703239	-6.38611	1.70163e-10	3.21812e-09	FDR<0.05	card11	557072	caspase recruitment domain family, member 11														ENSDARG00000045383	8.285	3.91797	0.972779	4.02761	5.6347e-05	0.00103977
ENSDARG00000029832	22.019	-4.79627	0.953234	-5.03157	4.86467e-07	9.63693e-06	FDR<0.05	slc26a1	791185	solute carrier family 26 (anion exchanger), member 1										165.504	-3.57619	0.560206	-6.38371	1.72843e-10	3.26597e-09	FDR<0.05	NA	NA	NA														ENSDARG00000057159	17.3574	2.28383	0.567075	4.02739	5.63986e-05	0.00103981
ENSDARG00000042954	54.0001	-3.05717	0.607616	-5.03143	4.86842e-07	9.63693e-06	FDR<0.05	slc17a9a	799506	solute carrier family 17 (vesicular nucleotide transporter), member 9a										411.067	-4.77526	0.748286	-6.3816	1.75253e-10	3.30862e-09	FDR<0.05	elovl6l	100150288	ELOVL family member 6, elongation of long chain fatty acids like														ENSDARG00000090062	102.014	1.92093	0.477146	4.02588	5.67629e-05	0.00104545
[truncated: 33,176 more rows]
[truncated: 7 more columns]
